# Supplementary material for: Genetically predicted effects of physical activity and sedentary behavior on myasthenia gravis: evidence from mendelian randomization study
Source: BMC Neurol. 2023 Aug 11;23:299. doi: 10.1186/s12883-023-03343-y (PMC10416521; doi:10.1186/s12883-023-03343-y)
Supplement: Supplementary file 1 — Supplementary Material 1 [file 12883_2023_3343_MOESM1_ESM.xlsx]

## Sheet: Table S1
Supplementary Table 1 Results of genetic correlation between physical activity and sedentary-related traits and MG by LD score regression
Traits 1	Traits 2	rg	se	z	P value	h2_obs	h2_obs_se	h2_int	h2_int_se	gcov_int	gcov_int_se
LST	MG	0.1134	0.0499	2.2726	0.023	0.0596	0.002	1.0468	0.0103	0.0044	0.0051
LST	EOMG	0.0824	0.0691	1.1913	0.2335	0.0599	0.002	1.0445	0.0101	0.0002	0.0049
LST	LOMG	0.0969	0.052	1.8618	0.0626	0.0599	0.002	1.0434	0.0104	0.0063	0.0053
MVPA	MG	-0.2202	0.0575	-3.8311	0.0001	0.0257	0.0015	1.0221	0.0085	0.0039	0.0041
MVPA	EOMG	-0.0843	0.0885	-0.9526	0.3408	0.026	0.0015	1.0188	0.0088	0.0014	0.0044
MVPA	LOMG	-0.1985	0.0565	-3.513	0.0004	0.0256	0.0015	1.0228	0.0087	0.0028	0.0044
BMI	MG	0.101	0.039	2.5909	0.0096	0.1795	0.0057	1.0119	0.0232	0.0017	0.0072
BMI	EOMG	0.0537	0.0562	0.9556	0.3393	0.1796	0.0057	1.0104	0.0223	0.0006	0.0069
BMI	LOMG	0.1129	0.0399	2.8328	0.0046	0.1803	0.0057	1.0084	0.0234	0.0013	0.0076
BMI: body mass index; LST, Leisure screen time; MVPA, Moderate-to-vigorous intensity physical activity during leisure time;
MG, myasthenia gravis; EOMG, early-onset myasthenia gravis; LOMG, late-onset myasthenia gravis. P < 0.025 indicates significant effects.

## Sheet: Table S2
Supplementary Table 2 Genome-wide significant (5e-8) loci associated with physical activity and sedentary-related traits used in univariable MR
Exposures	SNPs	EA	OA	Exposure				MG				EOMG				LOMG
				EAF	beta	se	P	EAF	beta	se	P	EAF	beta	se	P	EAF	beta	se	P
LST	rs10041724	T	C	0.8071	0.0249	0.0044	1.514e-08	0.804605	-0.0244	0.0457	0.593399	0.803954	-0.1166	0.0898	0.194136	0.804666	0.0217	0.0544	0.689969
LST	rs10059100	A	G	0.6074	-0.0215	0.0039	4.683e-08	0.615093	-0.0586	0.0376	0.119112	0.621038	0.0015	0.0749	0.984022	0.614529	-0.0768	0.0445	0.0843757
LST	rs1017550	A	G	0.5864	0.0196	0.0035	2.852e-08	0.598985	0.05	0.0379	0.187082	0.605644	-0.0235	0.0758	0.756541	0.598354	0.0754	0.0448	0.0923682
LST	rs10189857	A	G	0.5653	-0.0274	0.0035	7.798e-15	0.575949	0.006	0.0368	0.870484	0.57712	0.0193	0.0733	0.792318	0.575837	-0.0114	0.0436	0.793732
LST	rs10253861	A	G	0.5514	-0.0198	0.0035	1.481e-08	0.558756	0.0001	0.0368	0.997832	0.570782	0.1324	0.0732	0.0704909	0.557615	-0.0378	0.0436	0.385957
LST	rs10400776	A	C	0.2593	-0.0259	0.0044	3.448e-09	0.254739	-0.0325	0.042	0.439043	0.256112	-0.1776	0.0855	0.0377838	0.254609	0.0144	0.0493	0.770218
LST	rs10765775	A	G	0.3915	-0.0223	0.0039	9.798e-09	0.404688	-0.0075	0.0376	0.841897	0.401298	0.0136	0.075	0.856106	0.40501	-0.0168	0.0447	0.707037
LST	rs10772643	T	C	0.8923	-0.0385	0.0062	5.882e-10	0.895262	0.0512	0.0618	0.407399	0.900392	-0.0354	0.1175	0.763204	0.894775	0.0784	0.0744	0.291991
LST	rs10889193	A	C	0.5547	0.0243	0.0039	4.942e-10	0.546479	-0.0062	0.0367	0.865846	0.547238	-0.0104	0.0721	0.885308	0.546407	-0.0057	0.0436	0.895986
LST	rs11074658	T	C	0.5913	-0.0239	0.0039	9.211e-10	0.596109	-0.0546	0.0371	0.141102	0.602928	-0.0495	0.0741	0.504123	0.595462	-0.047	0.0439	0.284343
LST	rs114590429	A	C	0.1157	0.0376	0.006	3.029e-10	0.103261	0.0057	0.0636	0.928587	0.0881376	0.0059	0.1334	0.964723	0.104695	0.0167	0.0732	0.819536
LST	rs11587591	A	G	0.7344	0.0219	0.0039	2.23e-08	0.719726	-0.0393	0.0406	0.333054	0.718684	-0.0652	0.081	0.420855	0.719825	-0.0211	0.048	0.660239
LST	rs1188887	T	C	0.6673	0.0258	0.0041	2.473e-10	0.651832	0.0817	0.0386	0.0342955	0.63281	0.1381	0.0767	0.0717783	0.653636	0.0576	0.0457	0.207527
LST	rs12062845	A	C	0.2158	0.0281	0.0042	2.409e-11	0.215856	0.0667	0.0442	0.131286	0.207063	0.0681	0.0894	0.446212	0.216691	0.079	0.052	0.128704
LST	rs12206846	A	G	0.4054	0.0199	0.0036	2.1e-08	0.411657	0.0213	0.0368	0.562721	0.406882	0.0312	0.0725	0.666945	0.41211	0.0161	0.0437	0.712559
LST	rs12324720	A	G	0.1756	-0.0271	0.0046	3.526e-09	0.18589	0.0148	0.0468	0.751821	0.185783	-0.2187	0.0945	0.0206521	0.1859	0.0784	0.0551	0.154775
LST	rs12425850	T	C	0.286	-0.0236	0.0039	1.367e-09	0.29931	-0.0506	0.0402	0.208136	0.306067	-0.0096	0.078	0.902046	0.298669	-0.0566	0.0482	0.240285
LST	rs12463321	A	G	0.1478	-0.0317	0.0055	6.99e-09	0.151466	0.0357	0.0506	0.480478	0.14911	-0.0155	0.1021	0.879335	0.151689	0.0751	0.0595	0.206882
LST	rs12678836	A	C	0.424	0.0232	0.0035	5.366e-11	0.430876	-0.0079	0.037	0.830926	0.426351	0.0271	0.0731	0.710842	0.431305	-0.0201	0.0438	0.646303
LST	rs12962050	A	G	0.647	-0.0234	0.0036	1.178e-10	0.644249	0.0249	0.0385	0.517792	0.630697	0.0649	0.0764	0.395616	0.645534	0.0144	0.0457	0.752687
LST	rs13017586	A	G	0.8493	-0.0401	0.0054	8.253e-14	0.851594	0.0644	0.053	0.22433	0.861304	0.0737	0.1074	0.492575	0.850673	0.0403	0.0623	0.517716
LST	rs13089152	T	C	0.6691	-0.0234	0.0041	1.53e-08	0.673483	-0.0232	0.0391	0.552947	0.674615	-0.069	0.0779	0.375752	0.673375	-0.0185	0.0462	0.688838
LST	rs13107325	T	C	0.0744	0.0404	0.0067	1.79e-09	0.0761447	0.0569	0.0651	0.382097	0.0822517	-0.0475	0.1307	0.716285	0.0755654	0.0982	0.0768	0.201022
LST	rs13301354	T	C	0.3769	-0.0211	0.0037	1.218e-08	0.365871	0	0.0382	1	0.349683	0.0737	0.0768	0.337239	0.367406	-0.0216	0.0451	0.631984
LST	rs1362910	A	G	0.4188	0.0253	0.0035	1.027e-12	0.416011	0.0021	0.0372	0.954982	0.406882	-0.0053	0.0745	0.943286	0.416877	0.0141	0.0438	0.747515
LST	rs1375561	T	C	0.6534	0.0232	0.0037	2.553e-10	0.660108	-0.0088	0.0392	0.822376	0.667371	-0.0528	0.079	0.503907	0.659419	0.0087	0.0463	0.850951
LST	rs1391954	T	G	0.4439	0.0245	0.004	1.511e-09	0.411749	0.0057	0.0375	0.879187	0.394808	0.0518	0.0748	0.488615	0.413355	-0.0322	0.0443	0.46731
LST	rs16896229	T	C	0.1357	0.03	0.0051	3.799e-09	0.145268	-0.0346	0.0506	0.494105	0.160881	-0.01	0.0988	0.91938	0.143788	-0.0382	0.0603	0.526408
LST	rs17621391	T	C	0.7351	0.0243	0.0041	2.108e-09	0.723936	0.0137	0.0411	0.738883	0.715666	-0.0694	0.0804	0.388036	0.724721	0.051	0.0491	0.298946
LST	rs17801257	A	G	0.1247	-0.0292	0.0053	2.917e-08	0.126062	-0.0255	0.0553	0.644712	0.129943	-0.0342	0.109	0.753702	0.125694	-0.0397	0.0657	0.54567
LST	rs1802669	A	G	0.3409	0.0384	0.0041	2.391e-21	0.361243	0.0205	0.0376	0.585607	0.382735	0.0185	0.074	0.802587	0.359204	0.0215	0.0447	0.630528
LST	rs1860337	T	C	0.5953	-0.0253	0.0039	9.083e-11	0.603025	-0.0298	0.0375	0.426807	NA	NA	NA	NA	0.602176	-0.0132	0.0444	0.76624
LST	rs1947066	A	G	0.8028	0.0298	0.0044	8.543e-12	0.797152	-0.0189	0.0454	0.677191	0.796408	-0.0521	0.0912	0.567815	0.797223	0.0005	0.0535	0.992543
LST	rs197439	A	G	0.6007	-0.0259	0.0039	3.291e-11	0.595939	0.0226	0.0377	0.54886	0.587232	-0.076	0.0746	0.308314	0.596765	0.0379	0.0446	0.39545
LST	rs1999065	T	C	0.3377	0.0249	0.0037	1.239e-11	0.331146	0.0137	0.0389	0.724699	0.33112	-0.0433	0.0787	0.582189	0.331148	0.042	0.0454	0.354909
LST	rs249960	A	G	0.8178	0.0298	0.005	2.427e-09	0.819653	0.0757	0.0488	0.120847	0.821159	0.0165	0.0964	0.864097	0.81951	0.0879	0.0581	0.130303
LST	rs262890	A	G	0.7003	-0.0344	0.0042	2.057e-16	0.714183	-0.0747	0.0413	0.070495	0.74268	-0.143	0.0837	0.0875468	NA	NA	NA	NA
LST	rs2738284	A	G	0.3291	-0.0215	0.0037	7.05e-09	0.32972	-0.002	0.0389	0.958996	0.328705	0.0356	0.0773	0.645126	0.329817	-0.0237	0.0462	0.60796
LST	rs2783992	T	C	0.5385	-0.0242	0.0038	3.364e-10	0.557854	0.0139	0.0367	0.704876	0.570631	-0.017	0.0729	0.815609	0.556642	0.0349	0.0435	0.42238
LST	rs28458909	T	C	0.1229	0.0364	0.0059	5.477e-10	0.11002	-0.0456	0.0645	0.479581	0.0878358	-0.0002	0.1317	0.998788	0.112124	-0.1028	0.0755	0.173328
LST	rs2964252	A	G	0.3158	-0.0235	0.0037	3.16e-10	0.309547	-0.0975	0.04	0.0147892	0.308029	-0.1171	0.0791	0.138765	0.309691	-0.0791	0.0475	0.0958603
LST	rs34864022	A	G	0.9341	-0.0483	0.0078	4.712e-10	0.94331	0.006	0.086	0.944379	0.947932	0.0347	0.1787	0.846035	0.942871	-0.0028	0.0998	0.977617
LST	rs364789	A	G	0.7568	0.0275	0.0044	2.793e-10	0.76414	0.0281	0.0439	0.522113	0.768639	0.0494	0.0876	0.572804	0.763713	0.0142	0.0519	0.78439
LST	rs3759344	A	G	0.1063	0.0452	0.0062	4.255e-13	0.0938472	0.0811	0.0655	0.215654	0.0795352	0.2569	0.1314	0.0505714	0.0952047	0.0172	0.0776	0.824587
LST	rs3781412	A	G	0.6005	-0.0208	0.0036	8.377e-09	0.602293	-0.0524	0.0371	0.157833	0.602173	-0.0352	0.0744	0.636129	0.602305	-0.0716	0.0439	0.102895
LST	rs3791033	T	C	0.669	0.0331	0.0041	3.664e-16	0.666501	-0.0009	0.0387	0.981446	0.669635	0.0814	0.0771	0.291073	0.666204	-0.0481	0.0459	0.294671
LST	rs396321	T	C	0.5128	-0.0213	0.0035	1.292e-09	0.511152	-0.0495	0.0368	0.17859	0.498491	-0.0376	0.0737	0.609928	0.512353	-0.0532	0.0433	0.219208
LST	rs421151	A	G	0.9161	-0.036	0.0063	1.093e-08	0.915841	0.1399	0.0678	0.0390726	NA	NA	NA	NA	0.916118	0.0666	0.0788	0.398012
LST	rs4303732	T	C	0.598	0.0265	0.0035	5.365e-14	0.610308	0.0441	0.0382	0.248316	0.625415	0.0908	0.0772	0.239529	0.608875	0.0287	0.0449	0.522694
LST	rs4416502	A	G	0.1996	0.0291	0.0048	1.381e-09	0.219962	-0.074	0.044	0.0926041	0.228796	-0.095	0.0858	0.268196	0.219124	-0.0719	0.0526	0.17165
LST	rs4460001	A	C	0.4324	-0.0193	0.0035	4.452e-08	0.428013	0.0011	0.0373	0.976473	0.428765	-0.1022	0.076	0.17871	0.427942	0.0307	0.0436	0.481353
LST	rs4483592	T	C	0.1633	0.036	0.0052	3.971e-12	0.173378	0.1003	0.0461	0.0295773	0.183369	0.1598	0.0915	0.0807331	0.172431	0.1037	0.0547	0.0579871
LST	rs469565	T	C	0.7735	-0.0259	0.0046	1.505e-08	0.767748	-0.0307	0.0426	0.47112	0.762904	-0.085	0.0826	0.303454	0.768208	-0.0133	0.0512	0.795045
LST	rs558134	T	C	0.3835	-0.0225	0.0036	5.046e-10	0.384018	-0.0288	0.0376	0.443702	0.399034	-0.1122	0.0752	0.135694	0.382594	-0.0036	0.0445	0.935522
LST	rs56151256	A	C	0.7498	0.0285	0.0044	1.174e-10	0.750739	-0.0441	0.0421	0.294866	0.749623	-0.1059	0.0825	0.199269	0.750845	-0.0266	0.0499	0.593988
LST	rs58541850	A	G	0.0585	0.0522	0.0082	1.716e-10	0.0513689	-0.0594	0.0904	0.51113	0.0461817	-0.157	0.1874	0.402154	0.0518609	-0.0264	0.1044	0.800366
LST	rs6010651	A	C	0.6201	0.0235	0.004	3.338e-09	0.630377	-0.0357	0.0379	0.346217	0.630395	-0.0336	0.0749	0.653722	NA	NA	NA	NA
LST	rs6073637	A	C	0.5235	-0.0225	0.0038	4.592e-09	0.514042	-0.0563	0.0365	0.12296	0.506037	-0.1381	0.0728	0.0578308	0.514801	-0.0349	0.0432	0.419165
LST	rs61813324	T	C	0.1361	0.031	0.0057	4.365e-08	0.132639	-0.035	0.0547	0.522268	0.133565	-0.0609	0.1072	0.569969	0.132551	-0.0238	0.0648	0.713407
LST	rs62134209	A	G	0.953	0.0538	0.0091	3.284e-09	0.956319	0.0445	0.0933	0.633393	0.960157	-0.0118	0.2007	0.953116	0.955955	0.0487	0.108	0.652043
LST	rs62151809	T	C	0.4526	0.0228	0.0039	3.9e-09	0.455508	-0.0468	0.0369	0.204693	0.460459	-0.0722	0.0732	0.323967	0.455039	-0.0376	0.0436	0.388476
LST	rs6457816	T	C	0.9343	-0.0414	0.007	3.972e-09	0.920247	-0.0041	0.0649	0.949628	0.905976	-0.1438	0.125	0.249979	0.9216	0.0396	0.0785	0.613939
LST	rs6556840	A	G	0.3366	0.0204	0.0037	4.316e-08	0.326452	0.0094	0.0397	0.812831	0.314971	0.0747	0.0789	0.343757	0.327541	-0.001	0.0469	0.982989
LST	rs657412	T	G	0.1047	-0.033	0.0058	1.395e-08	0.103313	-0.0376	0.0587	0.521818	0.107908	-0.0201	0.1152	0.861489	0.102877	-0.0056	0.0696	0.935872
LST	rs6674314	A	G	0.8134	0.0274	0.0049	2.299e-08	0.820673	0.0383	0.0484	0.428756	0.82297	-0.022	0.0944	0.815722	0.820455	0.0565	0.0577	0.32748
LST	rs6685030	A	G	0.48	-0.0217	0.0035	5.273e-10	0.483906	-0.0375	0.0369	0.309506	0.469816	-0.0905	0.0739	0.220715	0.485242	-0.0064	0.0436	0.883299
LST	rs6727997	A	G	0.3445	-0.0208	0.0037	2.037e-08	0.352208	-0.0302	0.0381	0.427981	0.370963	0.0737	0.0745	0.322535	0.350429	-0.0724	0.0455	0.111563
LST	rs68049022	T	C	0.7981	0.0314	0.0048	6.183e-11	0.800042	0.0014	0.0458	0.975614	0.802445	-0.2165	0.0902	0.0163851	0.799814	0.0913	0.0549	0.0963077
LST	rs6857	T	C	0.1689	-0.0369	0.0047	5.8e-15	0.151296	0.0346	0.0533	0.516238	0.143224	-0.0448	0.1071	0.675727	0.152061	0.0455	0.0624	0.4659
LST	rs72671494	T	C	0.8595	-0.0349	0.0056	5.716e-10	0.862236	-0.0071	0.0554	0.898023	0.86387	0.0342	0.109	0.753702	0.862081	-0.0012	0.0656	0.985405
LST	rs73405293	A	G	0.147	-0.0308	0.0054	1.346e-08	0.150694	-0.0715	0.0528	0.175683	0.138998	0.0729	0.104	0.483327	0.151804	-0.1081	0.0629	0.0856871
LST	rs7430216	T	C	0.2227	0.025	0.0042	2.5e-09	0.208234	0.0091	0.0465	0.844846	0.195895	-0.031	0.0914	0.734483	NA	NA	NA	NA
LST	rs743699	A	G	0.7433	-0.0267	0.0044	1.177e-09	0.74041	-0.0332	0.0421	0.430347	0.734832	-0.0781	0.0846	0.35592	0.740939	-0.0246	0.0496	0.619917
LST	rs7615206	T	C	0.5703	-0.0345	0.0035	1.503e-22	0.578276	-0.0713	0.0369	0.0533287	0.586779	-0.0143	0.0731	0.844906	0.577469	-0.097	0.0437	0.0264405
LST	rs7616518	A	G	0.4499	0.0196	0.0035	2.604e-08	0.452279	0.0139	0.0366	0.704108	0.444612	-0.0725	0.0737	0.325254	0.453006	0.031	0.0432	0.473009
LST	rs7627290	A	G	0.5413	-0.0231	0.0039	2.356e-09	0.541053	-0.0507	0.0366	0.165977	0.537428	-0.0615	0.0734	0.402101	0.541397	-0.0486	0.0431	0.259485
LST	rs76602404	T	C	0.2194	-0.0266	0.0049	4.38e-08	0.248699	-0.0138	0.0413	0.738274	0.281165	0.0187	0.0793	0.813577	0.24562	-0.0339	0.0497	0.49518
LST	rs7821826	T	C	0.4925	0.0207	0.0035	3.254e-09	0.488063	0.0367	0.0364	0.313338	0.489737	-0.0866	0.0716	0.226472	0.487904	0.0789	0.0433	0.0684291
LST	rs78394231	T	C	0.9015	-0.0381	0.0065	3.53e-09	0.899014	0.0119	0.0606	0.844321	0.894506	0.4245	0.1301	0.00110288	0.899442	-0.1208	0.0696	0.0826289
LST	rs78451709	T	C	0.7954	-0.0277	0.0048	9.655e-09	0.792511	-0.0557	0.0446	0.211709	0.788711	-0.0799	0.0877	0.362264	0.792871	-0.0687	0.053	0.194897
LST	rs7875078	A	C	0.4517	0.0204	0.0035	7.41e-09	0.461836	0.0071	0.0369	0.84742	0.476607	0.1458	0.0727	0.0449094	0.460435	-0.0411	0.0438	0.348061
LST	rs7969719	T	C	0.3131	0.0271	0.0037	4.462e-13	0.325811	-0.0116	0.0384	0.762589	0.335044	0.0995	0.076	0.190463	0.324936	-0.0464	0.0457	0.309955
LST	rs841020	T	C	0.1923	0.0269	0.0044	1.148e-09	0.190728	0.0022	0.0455	0.961436	0.193631	0.0446	0.0902	0.620984	0.190452	-0.0042	0.0542	0.938233
LST	rs892087	T	C	0.6335	-0.0284	0.004	9.979e-13	0.636862	0.0656	0.0377	0.0818497	0.610776	0.0822	0.0737	0.264708	0.639336	0.0564	0.0451	0.211097
LST	rs9278004	A	G	0.1487	0.0394	0.0057	3.233e-12	0.160095	-0.0035	0.0486	0.942589	0.166767	0.0004	0.0938	0.996598	0.159462	-0.0037	0.0582	0.94931
LST	rs9867121	A	C	0.1829	-0.0317	0.005	2.023e-10	0.198716	-0.0269	0.0448	0.548209	0.211591	0.0853	0.0859	0.320703	0.197495	-0.0732	0.0539	0.174441
LST	rs10222987	A	G	0.6355	-0.0209	0.0036	9.022e-09	NA	NA	NA	NA	0.623604	0.0309	0.0748	0.679532	NA	NA	NA	NA
LST	rs57092155	T	C	0.7826	-0.0268	0.0047	8.8e-09	NA	NA	NA	NA	0.751283	0.1141	0.0837	0.172819	0.767621	0.0027	0.0501	0.957021
LST	rs58087899	A	G	0.4556	-0.0222	0.004	4.347e-08	NA	NA	NA	NA	0.476004	-0.0557	0.072	0.439161	NA	NA	NA	NA
LST	rs12617870	T	G	0.5377	0.0263	0.0035	6.622e-14	NA	NA	NA	NA	NA	NA	NA	NA	0.527269	-0.0203	0.0434	0.639969
LST	rs36079846	T	C	0.5205	-0.0239	0.0038	4.523e-10	NA	NA	NA	NA	NA	NA	NA	NA	0.517793	-0.03	0.0435	0.490411
MVPA	rs1160545	T	C	0.4025	0.0249	0.0041	1.732e-09	0.389496	-0.0404	0.0382	0.290242	0.375189	-0.0911	0.0771	0.237371	0.390853	-0.0236	0.0449	0.599157
MVPA	rs12357890	A	G	0.4431	0.0225	0.0041	4.765e-08	0.441414	0.0494	0.0368	0.179469	0.441443	0.0409	0.0732	0.576337	0.441411	0.0702	0.0435	0.106572
MVPA	rs13201721	T	C	0.7364	0.0255	0.004	1.833e-10	0.739181	-0.0281	0.0416	0.49937	0.750528	-0.1829	0.0847	0.0308202	0.738105	0.004	0.0491	0.935071
MVPA	rs1625595	T	C	0.4748	-0.0213	0.0032	1.895e-11	0.481278	0.0109	0.0364	0.764596	0.50332	-0.039	0.0718	0.587009	0.479187	0.0409	0.0433	0.344877
MVPA	rs1691471	T	C	0.3759	0.0379	0.0042	1.733e-19	0.381638	0.0127	0.0378	0.736887	0.381376	-0.0491	0.0756	0.516034	0.381663	0.0394	0.0446	0.377016
MVPA	rs385301	T	C	0.2637	-0.0284	0.0047	1.6e-09	0.256387	0.0405	0.041	0.323248	0.26064	0.0234	0.0817	0.774561	0.255983	0.0411	0.0486	0.397732
MVPA	rs4352559	T	C	0.4964	0.018	0.0032	1.653e-08	0.502066	-0.0433	0.0368	0.239343	NA	NA	NA	NA	0.501847	-0.0513	0.0434	0.237195
MVPA	rs4865512	A	G	0.6124	0.024	0.0042	7.677e-09	0.615289	0.0217	0.0379	0.566943	0.616511	-0.0026	0.0747	0.972235	0.615173	0.0433	0.045	0.335938
MVPA	rs568546	T	C	0.5206	0.0237	0.0041	5.885e-09	0.522605	-0.0193	0.0369	0.60095	0.530939	-0.0354	0.0736	0.630532	0.521815	0.0069	0.0437	0.87454
MVPA	rs6427178	A	G	0.5318	0.0229	0.0041	1.707e-08	0.524946	-0.0061	0.0368	0.868345	NA	NA	NA	NA	0.525737	-0.0068	0.0434	0.875495
MVPA	rs7613360	T	C	0.3963	-0.0247	0.0042	2.77e-09	0.387143	0.0575	0.0373	0.123182	0.381829	0.0207	0.0737	0.778811	0.387647	0.0707	0.0442	0.109699
MVPA	rs9903845	A	C	0.3104	-0.02	0.0034	6.051e-09	0.312907	0.0319	0.0395	0.419324	0.307727	0.0841	0.0785	0.284018	0.313398	0.0197	0.0467	0.673141
P<5E-8 considered statistically significant afer adjusting for multiple testing. EA: effect allele; OA: other allele; EAF: effect allele frequency; beta: effect size estimate: se: standard error; P: P-value.
BMI: body mass index; LST, Leisure screen time; MVPA, Moderate-to-vigorous intensity physical activity during leisure time.

## Sheet: Table S3
Supplementary Table 3 Results of bidirectional MR and sensitivity analyses between physical activity and sedentary-related traits and MG
Exposure	Outcome	Method	NSNP	P value	OR (95%CI)	Cochran’s Q	Cochran’s Q P value	MR Egger intercept	MR Egger intercept P value
LST	MG	Inverse variance weighted	86	0.0051076	1.609(1.153-2.244)	72.9443	0.821364	0.0306618	0.152093
		MR Egger	86	0.422821	0.531(0.114-2.475)	NA	NA
		Weighted median	86	0.155777	1.416(0.876-2.291)	NA	NA
	EOMG	Inverse variance weighted	87	0.26203	1.478(0.747-2.927)	92.6088	0.293874	0.0130678	0.766608
		MR Egger	87	0.958795	0.919(0.037-22.666)	NA	NA
		Weighted median	87	0.409112	1.513(0.566-4.043)	NA	NA
	LOMG	Inverse variance weighted	86	0.00843951	1.698(1.145-2.518)	72.7332	0.826009	0.036226	0.155226
		MR Egger	86	0.405554	0.457(0.073-2.868)	NA	NA
		Weighted median	86	0.0984283	1.617(0.914-2.858)	NA	NA
MVPA	MG	Inverse variance weighted	12	0.202733	0.570(0.240-1.354)	7.97445	0.715591	-0.0455676	0.439567
		MR Egger	12	0.59903	3.445(0.040-299.402)	NA	NA
		Weighted median	12	0.237976	0.508(0.165-1.565)	NA	NA
	EOMG	Inverse variance weighted	10	0.11963	0.232(0.037-1.461)	6.20721	0.719014	0.0218354	0.870337
		MR Egger	10	0.661201	0.100(0.000-2000.842)	NA	NA
		Weighted median	10	0.393784	0.339(0.028-4.074)	NA	NA
	LOMG	Inverse variance weighted	12	0.726242	0.833(0.300-2.316)	10.2615	0.507031	-0.0756876	0.283961
		MR Egger	12	0.321591	16.520(0.085-3216.003)	NA	NA
		Weighted median	12	0.933225	0.942(0.233-3.813)	NA	NA
MG	LST	Inverse variance weighted	7	0.300719	0.991(0.973-1.008)	15.7389	0.0152263	-0.00528254	0.547595
		MR Egger	7	0.850828	1.005(0.959-1.053)	NA	NA
		Weighted median	7	0.756795	0.998(0.983-1.013)	NA	NA
	MVPA	Inverse variance weighted	7	0.642989	0.997(0.986-1.009)	3.5722	0.734341	0.00351455	0.513646
		MR Egger	7	0.445726	0.988(0.960-1.017)	NA	NA
		Weighted median	7	0.583082	0.996(0.982-1.010)	NA	NA
P values in bold indicates P < 0.05/3. BMI: body mass index; LST, Leisure screen time; MVPA, Moderate-to-vigorous intensity physical activity during leisure time;
MG, myasthenia gravis; EOMG, early-onset myasthenia gravis; LOMG, late-onset myasthenia gravis. P < 0.025 indicates significant effects.

## Sheet: Table S4
Supplementary Table 4 SNPs associated with LST, MVPA and BMI used in multivariable MR analysis
SNP	EA	OA	LST				BMI					SNP	EA	OA	MVPA				BMI
			Freq	beta	se	P	Freq	beta	se	P					Freq	beta	se	P	Freq	beta	se	P
rs197439	a	g	0.6007	-0.0259	0.0039	3.29e-11	0.5967	-0.0132	0.0019	6.56e-12		rs6427178	a	g	0.5318	0.0229	0.0041	1.71e-08	0.5178	-0.0022	0.0019	0.2534
rs61813324	t	c	0.1361	0.031	0.0057	4.37e-08	0.1312	0.0289	0.0028	3.2e-24		rs568546	t	c	0.5206	0.0237	0.0041	5.89e-09	0.5231	-0.0041	0.0019	0.03361
rs6685030	a	g	0.48	-0.0217	0.0035	5.27e-10	0.4672	-0.0024	0.0017	0.1625		rs1625595	t	c	0.4748	-0.0213	0.0032	1.9e-11	0.4826	0.0054	0.0017	0.001481
rs11587591	a	g	0.7344	0.0219	0.0039	2.23e-08	0.7447	-0.004	0.0019	0.03631		rs385301	t	c	0.2637	-0.0284	0.0047	1.6e-09	0.2647	-0.0024	0.0022	0.2598
rs6674314	a	g	0.8134	0.0274	0.0049	2.3e-08	0.8066	-0.0002	0.0024	0.9339		rs9903845	a	c	0.3104	-0.02	0.0034	6.05e-09	0.3292	0.003	0.0018	0.09807
rs3791033	t	c	0.669	0.0331	0.0041	3.66e-16	0.6783	0.0016	0.002	0.4169		rs1160545	t	c	0.4025	0.0249	0.0041	1.73e-09	0.3927	-0.0183	0.0019	2.52e-21
rs71658797	a	t	0.1223	0.0373	0.0058	1.81e-10	0.1159	0.0371	0.003	8.42e-36		rs2668196	a	t	0.1908	-0.0227	0.004	2.09e-08	0.1946	0.0053	0.0021	0.01406
rs12062845	a	c	0.2158	0.0281	0.0042	2.41e-11	0.199	0.0151	0.0021	3.46e-13		rs336620	c	g	0.3016	0.0243	0.0044	4.05e-08	0.3024	-0.0093	0.0021	6.45e-06
rs4311996	a	t	0.3873	-0.0217	0.0039	3.56e-08	0.3799	0.0012	0.002	0.5296		rs7613360	t	c	0.3963	-0.0247	0.0042	2.77e-09	0.3867	0.0215	0.0019	2.98e-28
rs841020	t	c	0.1923	0.0269	0.0044	1.15e-09	0.1816	-0.0008	0.0021	0.699		rs1691471	t	c	0.3759	0.0379	0.0042	1.73e-19	0.3698	0.0126	0.002	1.29e-10
rs3781412	a	g	0.6005	-0.0208	0.0036	8.38e-09	0.6065	-0.0093	0.0017	7.46e-08		rs4865512	a	g	0.6124	0.024	0.0042	7.68e-09	0.611	-0.0075	0.0019	0.0001049
rs1802669	a	g	0.3409	0.0384	0.0041	2.39e-21	0.3405	0.0211	0.002	1.2e-25		rs4352559	t	c	0.4964	0.018	0.0032	1.65e-08	0.4849	0.0078	0.0017	5.27e-06
rs1017550	a	g	0.5864	0.0196	0.0035	2.85e-08	0.584	0.0031	0.0017	0.07646		rs13201721	t	c	0.7364	0.0255	0.004	1.83e-10	0.7351	0.0046	0.0022	0.03317
rs68049022	t	c	0.7981	0.0314	0.0048	6.18e-11	0.8012	0.003	0.0024	0.2187		rs2257791	a	g	0.7634	0.0014	0.0037	0.7039	0.756	-0.0139	0.002	1.63e-12
rs4483592	t	c	0.1633	0.036	0.0052	3.97e-12	0.1657	0.0042	0.0026	0.1027		rs3764625	t	g	0.4287	0.0004	0.0032	0.8931	0.3989	0.0096	0.0017	2.42e-08
rs10792966	c	g	0.6876	0.0237	0.0041	1.06e-08	0.6923	0.0064	0.0021	0.001948		rs12681792	a	c	0.2185	-0.0044	0.0039	0.2543	0.2024	0.015	0.0021	2.88e-12
rs1391954	t	g	0.4439	0.0245	0.004	1.51e-09	0.4232	0.0051	0.0017	0.002565		rs13263601	a	c	0.6468	0.003	0.0033	0.3647	0.6585	-0.0145	0.0018	4.87e-16
rs10765775	a	g	0.3915	-0.0223	0.0039	9.8e-09	0.3849	-0.0022	0.002	0.2693		rs6783054	a	c	0.4884	-0.0011	0.0032	0.7379	0.5028	0.0099	0.0017	6.22e-09
rs7969719	t	c	0.3131	0.0271	0.0037	4.46e-13	0.3091	0.0027	0.0017	0.1277		rs7593917	a	g	0.4622	-0.0018	0.0032	0.5735	0.4535	-0.0115	0.0016	9.67e-13
rs73405293	a	g	0.147	-0.0308	0.0054	1.35e-08	0.148	-0.0042	0.0027	0.1176		rs10182181	a	g	0.5279	0.0003	0.0031	0.9284	0.5052	-0.0327	0.0016	2.45e-91
rs12425850	t	c	0.286	-0.0236	0.0039	1.37e-09	0.3086	-0.0015	0.0018	0.4121		rs4390583	a	c	0.5972	0.0054	0.0033	0.1072	0.5714	-0.01	0.0018	1.63e-08
rs10772643	t	c	0.8923	-0.0385	0.0062	5.88e-10	0.8912	-0.0099	0.0031	0.001345		rs10132280	a	c	0.2978	0.0029	0.0035	0.3986	0.311	-0.0214	0.0018	2.28e-33
rs74996610	c	g	0.9545	-0.0513	0.0093	3.12e-08	0.9544	-0.0003	0.0046	0.9547		rs12912198	t	c	0.29	-0.0028	0.0035	0.4273	0.2731	-0.01	0.0018	3.44e-08
rs3759344	a	g	0.1063	0.0452	0.0062	4.26e-13	0.1026	0.0016	0.0031	0.6023		rs429358	t	c	0.8451	-0.0078	0.0056	0.1654	0.8459	0.0257	0.0026	2.6e-22
rs657412	t	g	0.1047	-0.033	0.0058	1.4e-08	0.0998	-0.012	0.0029	3.06e-05		rs1941213	a	c	0.7142	-0.0055	0.0035	0.1174	0.7114	0.0108	0.0019	1.59e-08
rs10400776	a	c	0.2593	-0.0259	0.0044	3.45e-09	0.2596	0.0013	0.0022	0.542		rs12680842	a	g	0.668	-0.0048	0.0034	0.1534	0.6839	0.0142	0.0017	3.41e-16
rs12324720	a	g	0.1756	-0.0271	0.0046	3.53e-09	0.1564	-0.0048	0.0021	0.02425		rs9944219	a	g	0.6169	-0.003	0.0033	0.3649	0.6044	-0.0119	0.0017	8.14e-13
rs56151256	a	c	0.7498	0.0285	0.0044	1.17e-10	0.7555	0.0166	0.0022	6.19e-14		rs9827823	t	c	0.8496	0.0023	0.0044	0.5965	0.8552	0.0182	0.0023	3.39e-15
rs2667382	a	t	0.4719	0.0224	0.0039	6.7e-09	0.4644	0.0036	0.0019	0.05855		rs12421848	a	g	0.3873	-0.007	0.0042	0.09176	0.3962	-0.0141	0.0019	3.99e-13
rs11074658	t	c	0.5913	-0.0239	0.0039	9.21e-10	0.5959	-0.0073	0.0019	0.0001623		rs1358980	t	c	0.4764	0.0016	0.0033	0.6317	0.4735	-0.0129	0.0017	5.15e-15
rs4889530	a	t	0.3812	-0.0253	0.0039	1.32e-10	0.3782	-0.0211	0.002	4.11e-27		rs925018	c	g	0.6841	-0.0009	0.0034	0.794	0.6665	-0.013	0.0017	4.33e-14
rs1860337	t	c	0.5953	-0.0253	0.0039	9.08e-11	0.6044	-0.0011	0.0019	0.5841		rs1451077	a	g	0.5847	-0.0033	0.0041	0.4197	0.5776	-0.0169	0.0019	1.43e-18
rs73420302	c	g	0.1785	-0.03	0.0051	3.04e-09	0.1752	0.0004	0.0025	0.8687		rs17544384	t	c	0.7895	-0.0008	0.005	0.8736	0.7952	-0.0131	0.0023	2.28e-08
rs12962050	a	g	0.647	-0.0234	0.0036	1.18e-10	0.63	-0.0001	0.0018	0.947		rs10510419	t	g	0.1448	-0.0057	0.0045	0.2064	0.1467	-0.0168	0.0023	2.23e-13
rs78451709	t	c	0.7954	-0.0277	0.0048	9.66e-09	0.802	-0.0052	0.0024	0.03362		rs4973618	a	g	0.6675	0.0073	0.0034	0.02886	0.6623	-0.0148	0.0018	1.25e-16
rs892087	t	c	0.6335	-0.0284	0.004	9.98e-13	0.6307	-0.007	0.002	0.0004118		rs4880341	t	c	0.5562	-0.0009	0.0032	0.7809	0.5725	-0.013	0.0017	3.06e-14
rs12463321	a	g	0.1478	-0.0317	0.0055	6.99e-09	0.146	-0.007	0.0027	0.01049		rs13110266	a	g	0.4038	0.0051	0.0032	0.1087	0.4037	-0.0124	0.0016	3.96e-14
rs6857	t	c	0.1689	-0.0369	0.0047	5.8e-15	0.1656	-0.0246	0.0023	5.92e-26		rs1860561	a	g	0.2337	0.0024	0.0037	0.5201	0.2087	0.0159	0.0019	1.71e-16
rs4303732	t	c	0.598	0.0265	0.0035	5.37e-14	0.6137	0.0169	0.0017	1.26e-22		rs4097319	t	g	0.5606	-0.0108	0.0032	0.000663	0.5641	0.0107	0.0017	4.32e-10
rs62151809	t	c	0.4526	0.0228	0.0039	3.9e-09	0.4377	0.0126	0.0019	3.57e-11		rs11594179	t	c	0.2162	-0.0007	0.0039	0.8579	0.2328	-0.0109	0.0019	2.16e-08
rs6727997	a	g	0.3445	-0.0208	0.0037	2.04e-08	0.3458	0.0004	0.0018	0.812		rs12888545	a	g	0.7471	0.0035	0.0036	0.335	0.7464	-0.0133	0.002	1.76e-11
rs13017586	a	g	0.8493	-0.0401	0.0054	8.25e-14	0.8494	-0.0142	0.0027	9.33e-08		rs2065418	t	g	0.6441	0.0043	0.0033	0.189	0.646	0.0139	0.0018	6.07e-15
rs114590429	a	c	0.1157	0.0376	0.006	3.03e-10	0.1108	0.0082	0.003	0.006393		rs9615337	c	g	0.5686	0.0027	0.0042	0.5232	0.575	-0.011	0.002	2.05e-08
rs12617870	t	g	0.5377	0.0263	0.0035	6.62e-14	0.5356	0.0061	0.0017	0.0003253		rs2134858	t	c	0.5323	-0.0003	0.0031	0.9364	0.5119	-0.0117	0.0017	5.87e-12
rs36079846	t	c	0.5205	-0.0239	0.0038	4.52e-10	0.5278	-0.0067	0.0019	0.0003969		rs2053682	a	c	0.6772	-0.0053	0.0034	0.1188	0.6784	0.017	0.0018	2.59e-20
rs2738284	a	g	0.3291	-0.0215	0.0037	7.05e-09	0.3379	-0.0068	0.0018	0.0001484		rs12282785	a	c	0.214	0.0072	0.005	0.1488	0.2204	-0.0157	0.0023	1.43e-11
rs62134209	a	g	0.953	0.0538	0.0091	3.28e-09	0.9542	0.0016	0.0046	0.7285		rs742748	t	c	0.5865	0.0055	0.0033	0.09323	0.5864	-0.0113	0.0017	1.13e-11
rs10189857	a	g	0.5653	-0.0274	0.0035	7.8e-15	0.5645	-0.0071	0.0017	3.23e-05		rs474605	a	g	0.4964	-0.0019	0.0032	0.5602	0.4679	-0.0125	0.0017	2.72e-13
rs6102913	t	c	0.4736	-0.0193	0.0035	2.97e-08	0.4741	-0.0066	0.0017	0.0001108		rs1928295	t	c	0.5488	-0.0001	0.0032	0.9798	0.5712	0.0134	0.0016	2.23e-16
rs6073637	a	c	0.5235	-0.0225	0.0038	4.59e-09	0.5223	-0.0068	0.0019	0.000352		rs1159692	a	c	0.4819	0.0081	0.0032	0.01216	0.4752	0.0135	0.0017	5.54e-15
rs17801257	a	g	0.1247	-0.0292	0.0053	2.92e-08	0.1223	-0.0011	0.0026	0.668		rs1877875	t	c	0.4217	0.0033	0.0032	0.2939	0.4341	-0.0109	0.0017	2.51e-10
rs6010651	a	c	0.6201	0.0235	0.004	3.34e-09	0.617	0.0093	0.002	2.67e-06		rs4813619	t	g	0.5259	-0.0008	0.0032	0.7935	0.5305	-0.0106	0.0018	1.7e-09
rs469565	t	c	0.7735	-0.0259	0.0046	1.51e-08	0.7739	-0.0023	0.0023	0.3045		rs2206277	t	c	0.2031	0.0049	0.004	0.2218	0.1557	0.0408	0.0021	1.82e-83
rs9867121	a	c	0.1829	-0.0317	0.005	2.02e-10	0.193	-0.0078	0.0024	0.001283		rs7084454	a	g	0.316	-0.0105	0.0034	0.00207	0.3086	0.0198	0.0018	4.51e-27
rs7615206	t	c	0.5703	-0.0345	0.0035	1.5e-22	0.5758	-0.0182	0.0018	2.46e-25		rs587271	t	c	0.6834	-0.0004	0.0037	0.9229	0.69	0.012	0.0018	6.21e-11
rs76267866	a	t	0.7923	-0.0297	0.0047	3.53e-10	0.7981	-0.0149	0.0024	2.76e-10		rs2466103	t	g	0.7078	-0.0005	0.0035	0.8825	0.6928	-0.0121	0.0018	8e-12
rs62244886	c	g	0.6038	0.0239	0.0039	1.24e-09	0.6154	0.0061	0.0019	0.0017		rs2007518	a	g	0.5753	0.0053	0.0032	0.09843	0.5618	-0.013	0.0017	1.96e-14
rs7430216	t	c	0.2227	0.025	0.0042	2.5e-09	0.2209	0.003	0.002	0.142		rs1412235	c	g	0.3435	-0.0001	0.0033	0.9798	0.3151	0.0237	0.0017	2.28e-42
rs7616518	a	g	0.4499	0.0196	0.0035	2.6e-08	0.4559	-0.0003	0.0017	0.8496		rs895330	c	g	0.8197	-0.0049	0.0042	0.2497	0.806	0.0196	0.0022	1.59e-19
rs13089152	t	c	0.6691	-0.0234	0.0041	1.53e-08	0.6763	-0.0092	0.0021	7.73e-06		rs9527895	t	c	0.8363	-0.0074	0.0043	0.08798	0.819	-0.0158	0.0023	3.69e-12
rs1375561	t	c	0.6534	0.0232	0.0037	2.55e-10	0.6662	0.0179	0.0017	3.16e-26		rs11121210	t	c	0.3506	0.0066	0.0033	0.0449	0.3445	-0.0111	0.0017	2.37e-10
rs9713906	a	t	0.7409	-0.0235	0.004	3.86e-09	0.753	-0.0118	0.002	1.7e-09		rs6591407	a	c	0.1894	-0.0049	0.004	0.2264	0.1984	-0.0124	0.0021	3.58e-09
rs13107325	t	c	0.0744	0.0404	0.0067	1.79e-09	0.082	0.0468	0.0032	3.81e-47		rs7024334	t	g	0.2253	-0.0133	0.0038	0.0004414	0.2254	0.0135	0.002	4.71e-12
rs4460001	a	c	0.4324	-0.0193	0.0035	4.45e-08	0.4118	-0.0031	0.0017	0.06989		rs845084	a	g	0.2676	0.0056	0.0036	0.1186	0.2666	0.0136	0.0019	3.22e-12
rs61166637	c	g	0.6711	0.0242	0.0043	1.48e-08	0.6705	0.013	0.002	1.32e-10		rs570463	a	c	0.3122	-0.0071	0.0034	0.03771	0.3266	-0.0121	0.0018	4.33e-11
rs16896229	t	c	0.1357	0.03	0.0051	3.8e-09	0.1404	0.0106	0.0024	1.29e-05		rs4148155	a	g	0.8918	0.0005	0.0051	0.9183	0.8867	0.0192	0.0026	1.34e-13
rs10222987	a	g	0.6355	-0.0209	0.0036	9.02e-09	0.6324	-0.0046	0.0018	0.009831		rs4921301	t	c	0.2106	-0.0011	0.0051	0.8272	0.2127	-0.0129	0.0024	4.03e-08
rs743699	a	g	0.7433	-0.0267	0.0044	1.18e-09	0.7363	-0.008	0.0022	0.0002115		rs994596	t	c	0.3256	-0.005	0.0034	0.1369	0.3247	0.013	0.0018	1.06e-12
rs4416502	a	g	0.1996	0.0291	0.0048	1.38e-09	0.2159	0.0116	0.0023	3e-07		rs2047648	a	t	0.7513	0.0043	0.0037	0.2457	0.7465	-0.0133	0.002	7.95e-12
rs396321	t	c	0.5128	-0.0213	0.0035	1.29e-09	0.507	-0.0045	0.0017	0.009475		rs9304665	a	t	0.7511	0.0051	0.0037	0.1702	0.7423	0.023	0.002	2.2e-31
rs10059100	a	g	0.6074	-0.0215	0.0039	4.68e-08	0.6072	-0.0034	0.002	0.08359		rs12462975	a	g	0.3451	-0.0122	0.0034	0.000297	0.3243	0.0193	0.0018	1.47e-25
rs10041724	t	c	0.8071	0.0249	0.0044	1.51e-08	0.7983	0.0064	0.0021	0.002635		rs10518694	a	c	0.1378	0.0044	0.0046	0.3476	0.1394	0.0144	0.0024	3.43e-09
rs2964252	a	g	0.3158	-0.0235	0.0037	3.16e-10	0.3331	-0.0019	0.0018	0.3074		rs213518	t	c	0.8549	-0.0016	0.0045	0.7292	0.8498	-0.0153	0.0024	2.49e-10
rs1947066	a	g	0.8028	0.0298	0.0044	8.54e-12	0.8026	-0.0014	0.0021	0.5118		rs10942267	a	g	0.6977	-0.0034	0.0035	0.3213	0.6927	0.0148	0.0018	6.53e-16
rs1445979	a	t	0.3862	0.0196	0.0036	3.74e-08	0.3979	-0.0097	0.0017	2.09e-08		rs12448257	a	g	0.218	0.0046	0.0039	0.2366	0.2185	0.0161	0.002	9.04e-16
rs262890	a	g	0.7003	-0.0344	0.0042	2.06e-16	0.7046	-0.0138	0.0021	2.95e-11		rs156201	c	g	0.7357	-0.0051	0.0036	0.1574	0.7459	0.0124	0.0019	1.65e-10
rs13188731	a	t	0.3671	0.0218	0.004	4.54e-08	0.3707	-0.0046	0.002	0.01914		rs9569777	t	g	0.1803	0.0091	0.0041	0.02634	0.1865	-0.0201	0.0021	3.43e-21
rs364789	a	g	0.7568	0.0275	0.0044	2.79e-10	0.7599	0.0121	0.0022	5.17e-08		rs7713317	a	g	0.7181	-0.0043	0.0035	0.2148	0.7198	-0.0166	0.0018	1.96e-20
rs6556840	a	g	0.3366	0.0204	0.0037	4.32e-08	0.3121	0.0005	0.0018	0.7999		rs1327259	a	g	0.6158	-0.003	0.0033	0.3602	0.6096	0.0157	0.0017	1.47e-19
rs249960	a	g	0.8178	0.0298	0.005	2.43e-09	0.8095	0.0067	0.0024	0.005727		rs7498665	a	g	0.595	0.0009	0.0032	0.7704	0.6179	-0.0285	0.0017	1.14e-66
rs78394231	t	c	0.9015	-0.0381	0.0065	3.53e-09	0.9061	-0.0047	0.0033	0.1485		rs11773362	t	c	0.343	-0.003	0.0033	0.3584	0.3396	-0.0105	0.0018	6.39e-09
rs12206846	a	g	0.4054	0.0199	0.0036	2.1e-08	0.405	0.0001	0.0017	0.9546		rs12140153	t	g	0.0957	-0.0089	0.0071	0.2131	0.0911	-0.0353	0.0034	1.44e-25
rs2473977	a	t	0.3862	0.0195	0.0036	4.6e-08	0.3941	0.0034	0.0017	0.05167		rs217433	t	c	0.8062	-0.0033	0.0041	0.4229	0.8031	-0.0115	0.0021	3e-08
rs558134	t	c	0.3835	-0.0225	0.0036	5.05e-10	0.3756	-0.0077	0.0018	1.53e-05		rs10101364	t	c	0.6714	0.0003	0.0034	0.9367	0.6801	0.012	0.0018	5.61e-11
rs1188887	t	c	0.6673	0.0258	0.0041	2.47e-10	0.6563	-0.0016	0.002	0.416		rs698147	a	g	0.4642	0.0058	0.0032	0.06618	0.447	0.0116	0.0017	9.67e-12
rs58541850	a	g	0.0585	0.0522	0.0082	1.72e-10	0.0571	-0.0007	0.0041	0.8665		rs1721447	t	g	0.5423	0.0032	0.0032	0.3155	0.5096	-0.01	0.0017	3.79e-09
rs9278004	a	g	0.1487	0.0394	0.0057	3.23e-12	0.1515	0.0142	0.0027	8.38e-08		rs12981256	a	g	0.5304	0.0008	0.0032	0.8121	0.5284	0.0151	0.0017	1.43e-18
rs6457816	t	c	0.9343	-0.0414	0.007	3.97e-09	0.922	-0.0192	0.0031	1.04e-09		rs4721089	t	c	0.7834	-0.0128	0.0049	0.00951	0.783	0.0167	0.0023	5.6e-13
rs12214364	t	g	0.5869	-0.0197	0.0036	4.87e-08	0.5986	-0.0025	0.0018	0.1632		rs3770890	t	g	0.9727	0.0078	0.0105	0.4571	0.9725	-0.0297	0.0053	2.1e-08
rs2529484	c	g	0.3515	0.0221	0.0036	1.39e-09	0.3541	0.008	0.0018	7.43e-06		rs2861089	a	t	0.374	-0.0004	0.0032	0.91	0.3806	0.0105	0.0017	1.55e-09
rs13235840	a	t	0.8186	-0.0313	0.005	3.48e-10	0.8212	-0.0015	0.0025	0.5478		rs427943	a	c	0.433	0.0057	0.0032	0.07565	0.4288	-0.0177	0.0017	3.6e-25
rs17621391	t	c	0.7351	0.0243	0.0041	2.11e-09	0.7455	0.0083	0.002	5.23e-05		rs946824	t	c	0.1374	-0.0122	0.0046	0.008342	0.1355	0.0197	0.0025	4.82e-15
rs76602404	t	c	0.2194	-0.0266	0.0049	4.38e-08	0.2199	0.0041	0.0023	0.07654		rs13191362	a	g	0.8845	-0.0085	0.005	0.09325	0.8572	0.0235	0.0025	4.08e-21
rs57092155	t	c	0.7826	-0.0268	0.0047	8.8e-09	0.778	-0.0063	0.0023	0.006129		rs4981693	a	g	0.7537	-0.0138	0.0037	0.0001737	0.7743	0.0202	0.002	7.89e-24
rs10253861	a	g	0.5514	-0.0198	0.0035	1.48e-08	0.5476	-0.0044	0.0017	0.01042		rs4517716	c	g	0.8052	0.0007	0.004	0.8671	0.7924	-0.0117	0.002	4.27e-09
rs7821826	t	c	0.4925	0.0207	0.0035	3.25e-09	0.4935	-0.0151	0.0017	5.45e-19		rs10050620	t	c	0.3256	0.0025	0.0043	0.5597	0.3308	-0.013	0.002	1.2e-10
rs1362910	a	g	0.4188	0.0253	0.0035	1.03e-12	0.4144	0.0131	0.0017	4.88e-15		rs12987009	a	t	0.5633	-0.0023	0.0032	0.4777	0.5851	-0.0109	0.0017	1.83e-10
rs421151	a	g	0.9161	-0.036	0.0063	1.09e-08	0.9127	-0.0113	0.003	0.0001921		rs7124681	a	c	0.414	0.0075	0.0032	0.0192	0.4162	0.0257	0.0016	3.96e-55
rs12678836	a	c	0.424	0.0232	0.0035	5.37e-11	0.4299	0.0012	0.0017	0.4766		rs865809	a	g	0.2566	-0.0054	0.0036	0.1384	0.2246	0.0124	0.002	6.5e-10
rs72671494	t	c	0.8595	-0.0349	0.0056	5.72e-10	0.8641	-0.0103	0.0028	0.0002604		rs11633626	a	c	0.6201	0.0098	0.0033	0.002654	0.6313	-0.0157	0.0018	7.27e-19
rs1999065	t	c	0.3377	0.0249	0.0037	1.24e-11	0.3483	0.0051	0.0018	0.004165		rs2962334	t	g	0.0325	-0.002	0.0097	0.8333	0.0272	0.0396	0.0059	1.78e-11
rs13301354	t	c	0.3769	-0.0211	0.0037	1.22e-08	0.3853	-0.0002	0.0018	0.893		rs7842934	t	c	0.9341	-0.0039	0.0064	0.5415	0.9211	-0.0178	0.0031	1.55e-08
rs28458909	t	c	0.1229	0.0364	0.0059	5.48e-10	0.1203	-0.0133	0.0029	5.35e-06		rs4865796	a	g	0.6795	0.0017	0.0034	0.6128	0.7044	-0.0096	0.0018	4.21e-08
rs7875078	a	c	0.4517	0.0204	0.0035	7.41e-09	0.4697	0.0054	0.0017	0.001766		rs3814883	t	c	0.4843	0.0056	0.0032	0.07839	0.4795	0.0227	0.0017	1.47e-40
rs2783992	t	c	0.5385	-0.0242	0.0038	3.36e-10	0.5379	-0.0001	0.0019	0.9396		rs10968114	a	c	0.5132	-0.0018	0.0032	0.5792	0.5331	0.0113	0.0017	3.3e-11
rs34864022	a	g	0.9341	-0.0483	0.0078	4.71e-10	0.9373	0	0.0039	0.9907		rs1421334	a	c	0.4622	-0.0116	0.0032	0.0002987	0.4546	0.0135	0.0017	3.11e-15
rs2257791	a	g	0.7577	-0.0144	0.0041	0.0003942	0.756	-0.0139	0.002	1.63e-12		rs11615578	t	c	0.2505	0.0029	0.0037	0.4319	0.2575	0.0117	0.002	3.04e-09
rs3764625	t	g	0.4133	-0.006	0.0035	0.09119	0.3989	0.0096	0.0017	2.42e-08		rs7258722	a	t	0.3981	0.0037	0.0033	0.2519	0.4131	-0.02	0.0017	1.81e-30
rs12681792	a	c	0.1947	0.0126	0.0044	0.004596	0.2024	0.015	0.0021	2.88e-12		rs11611246	t	g	0.2202	-0.0058	0.0039	0.1351	0.199	0.0223	0.002	2.04e-28
rs13263601	a	c	0.6519	0.0002	0.0037	0.9547	0.6585	-0.0145	0.0018	4.87e-16		rs7245985	t	g	0.7997	-0.0055	0.004	0.1607	0.7956	0.0119	0.0021	1.88e-08
rs6783054	a	c	0.4859	0.0058	0.0035	0.1012	0.5028	0.0099	0.0017	6.22e-09		rs13240600	a	g	0.8513	-0.0144	0.0044	0.00122	0.8343	0.018	0.0022	7.9e-16
rs7593917	a	g	0.4491	-0.0009	0.0035	0.7882	0.4535	-0.0115	0.0016	9.67e-13		rs11165643	t	c	0.586	0.0002	0.0032	0.9391	0.5796	0.0185	0.0016	4.49e-30
rs10182181	a	g	0.5165	-0.0039	0.0035	0.2621	0.5052	-0.0327	0.0016	2.45e-91		rs10733051	a	g	0.5088	-0.0011	0.0032	0.7309	0.512	0.0093	0.0016	6.96e-09
rs4390583	a	c	0.5891	-0.0042	0.0036	0.2399	0.5714	-0.01	0.0018	1.63e-08		rs12714199	t	c	0.6272	0.0044	0.0033	0.1751	0.6146	-0.0141	0.0017	3.22e-16
rs10132280	a	c	0.3034	0.0003	0.0038	0.9361	0.311	-0.0214	0.0018	2.28e-33		rs28489620	a	g	0.2911	-0.0048	0.0045	0.282	0.2818	-0.0151	0.0021	1.42e-12
rs12912198	t	c	0.2888	0.0042	0.0038	0.2703	0.2731	-0.01	0.0018	3.44e-08		rs1927790	t	c	0.5766	0.0014	0.0032	0.6659	0.606	-0.014	0.0016	1.57e-17
rs429358	t	c	0.8453	0.033	0.0053	4.67e-10	0.8459	0.0257	0.0026	2.6e-22		rs2503185	a	g	0.5328	-0.0047	0.0032	0.1378	0.5097	0.013	0.0017	1.33e-14
rs1941213	a	c	0.7332	0.0119	0.0039	0.002617	0.7114	0.0108	0.0019	1.59e-08		rs17094222	t	c	0.7897	0.0004	0.0039	0.9136	0.7912	-0.0173	0.002	4.04e-18
rs12680842	a	g	0.6824	0.0143	0.0038	0.0001412	0.6839	0.0142	0.0017	3.41e-16		rs12072739	a	g	0.774	0.0068	0.0049	0.1644	0.7762	-0.0169	0.0023	1.5e-13
rs9944219	a	g	0.6035	-0.0012	0.0036	0.7378	0.6044	-0.0119	0.0017	8.14e-13		rs6567160	t	c	0.7781	-0.0034	0.0038	0.3678	0.7518	-0.0552	0.0019	7.82e-184
rs9827823	t	c	0.8485	0.014	0.0048	0.003913	0.8552	0.0182	0.0023	3.39e-15		rs3902951	t	g	0.7179	0.0039	0.0036	0.2805	0.7691	-0.0134	0.0019	2.88e-12
rs12421848	a	g	0.3876	-0.0059	0.0039	0.1346	0.3962	-0.0141	0.0019	3.99e-13		rs10909880	t	c	0.4439	0.0032	0.0032	0.3127	0.4522	-0.0135	0.0016	2.21e-16
rs1358980	t	c	0.4813	-0.0055	0.0035	0.1207	0.4735	-0.0129	0.0017	5.15e-15		rs10499694	a	g	0.4984	0.0002	0.0031	0.9533	0.4935	0.013	0.0016	1.29e-15
rs925018	c	g	0.6849	-0.0002	0.0037	0.9603	0.6665	-0.013	0.0017	4.33e-14		rs35867081	a	g	0.4877	-0.0047	0.0041	0.2496	0.4871	0.015	0.0019	6.65e-15
rs1451077	a	g	0.585	-0.0183	0.0039	2.74e-06	0.5776	-0.0169	0.0019	1.43e-18		rs2396625	a	t	0.4475	0.0063	0.0032	0.04906	0.4183	-0.0176	0.0017	2.81e-24
rs17544384	t	c	0.7896	-0.0114	0.0047	0.01459	0.7952	-0.0131	0.0023	2.28e-08		rs305256	t	c	0.2192	-0.0047	0.0039	0.2264	0.2263	-0.0115	0.0021	2.79e-08
rs10510419	t	g	0.1464	-0.0108	0.0049	0.02744	0.1467	-0.0168	0.0023	2.23e-13		rs118081010	t	c	0.0152	0.008	0.0168	0.6348	0.0165	0.0518	0.0075	5.28e-12
rs4973618	a	g	0.6578	-0.0053	0.0036	0.144	0.6623	-0.0148	0.0018	1.25e-16		rs4771218	a	g	0.6203	-0.0092	0.0033	0.005843	0.6244	-0.0141	0.0018	3.18e-15
rs4880341	t	c	0.5726	-0.0003	0.0035	0.9232	0.5725	-0.013	0.0017	3.06e-14		rs6445258	t	c	0.2074	-0.0079	0.005	0.1166	0.207	0.0131	0.0023	2.48e-08
rs13110266	a	g	0.4157	-0.0079	0.0035	0.02582	0.4037	-0.0124	0.0016	3.96e-14		rs8057911	t	c	0.2319	0.0044	0.0049	0.3649	0.234	0.0125	0.0023	3.66e-08
rs1860561	a	g	0.2298	0.001	0.0041	0.8091	0.2087	0.0159	0.0019	1.71e-16		rs4970991	t	c	0.2236	0.001	0.0038	0.7948	0.2151	0.0116	0.0021	1.81e-08
rs4097319	t	g	0.5663	0.0043	0.0035	0.2163	0.5641	0.0107	0.0017	4.32e-10		rs7734385	a	g	0.4361	0.0071	0.0032	0.02628	0.4449	-0.0101	0.0016	6.08e-10
rs11594179	t	c	0.2328	0.0025	0.0041	0.5514	0.2328	-0.0109	0.0019	2.16e-08		rs1951455	t	c	0.2727	0.0066	0.0036	0.0622	0.2813	-0.0148	0.0019	6.05e-15
rs12888545	a	g	0.7487	-0.0056	0.004	0.1638	0.7464	-0.0133	0.002	1.76e-11		rs6556301	t	g	0.3631	-0.0031	0.0033	0.35	0.3707	-0.0113	0.0017	8.14e-11
rs2065418	t	g	0.6412	0.0047	0.0036	0.1895	0.646	0.0139	0.0018	6.07e-15		rs329651	t	g	0.822	-0.0002	0.0043	0.9632	0.806	0.016	0.0021	2.13e-14
rs9615337	c	g	0.5687	-0.0076	0.0039	0.05326	0.575	-0.011	0.002	2.05e-08		rs1296328	a	c	0.4456	-0.003	0.0032	0.3531	0.4464	0.0166	0.0017	3.49e-22
rs2134858	t	c	0.52	-0.0042	0.0035	0.2234	0.5119	-0.0117	0.0017	5.87e-12		rs9926784	t	c	0.8207	0.0048	0.0041	0.2432	0.8007	0.0237	0.0021	1.08e-30
rs2053682	a	c	0.6818	0.0066	0.0038	0.07949	0.6784	0.017	0.0018	2.59e-20		rs1808629	a	g	0.6864	0.0046	0.0044	0.2905	0.674	-0.0202	0.002	2.19e-23
rs12282785	a	c	0.2138	-0.0219	0.0047	3.84e-06	0.2204	-0.0157	0.0023	1.43e-11		rs11001259	a	t	0.1843	0.0031	0.0046	0.5021	0.1767	-0.0138	0.0024	1.22e-08
rs742748	t	c	0.5733	-0.0031	0.0036	0.3826	0.5864	-0.0113	0.0017	1.13e-11		rs1501673	a	g	0.1306	0.0071	0.0047	0.1322	0.1355	0.0289	0.0025	2.73e-31
rs474605	a	g	0.4896	-0.0054	0.0035	0.1235	0.4679	-0.0125	0.0017	2.72e-13		rs17024393	t	c	0.9539	-0.0049	0.0084	0.5616	0.9689	-0.0644	0.0049	7.11e-39
rs1928295	t	c	0.5678	0.0111	0.0035	0.001578	0.5712	0.0134	0.0016	2.23e-16		rs756717	a	g	0.3977	0.0024	0.0033	0.4709	0.394	-0.0134	0.0017	2.38e-15
rs1159692	a	c	0.4813	0.0022	0.0035	0.5416	0.4752	0.0135	0.0017	5.54e-15		rs4700608	t	c	0.5025	0.0044	0.0031	0.1643	0.5236	-0.0155	0.0017	4.32e-20
rs1877875	t	c	0.4348	-0.0077	0.0035	0.02789	0.4341	-0.0109	0.0017	2.51e-10		rs6661316	t	c	0.5529	-0.0034	0.0032	0.2828	0.5893	0.012	0.0016	1.72e-13
rs4813619	t	g	0.5116	-0.0069	0.0035	0.04987	0.5305	-0.0106	0.0018	1.7e-09		rs2832283	a	g	0.2343	-0.0014	0.0037	0.7018	0.2254	0.0115	0.002	4.72e-09
rs2206277	t	c	0.1793	0.0064	0.0045	0.1616	0.1557	0.0408	0.0021	1.82e-83		rs750090	t	c	0.6393	-0.0014	0.0033	0.6676	0.6258	0.0113	0.0018	2.5e-10
rs7084454	a	g	0.3219	0.0331	0.0037	7.85e-19	0.3086	0.0198	0.0018	4.51e-27		rs9370410	a	g	0.7155	0.0025	0.0035	0.4822	0.7293	0.0105	0.0019	2.58e-08
rs587271	t	c	0.6867	0.0014	0.0039	0.7132	0.69	0.012	0.0018	6.21e-11		rs1346841	a	g	0.3845	0.0076	0.0033	0.02045	0.4116	-0.0126	0.0017	3.18e-13
rs2466103	t	g	0.6986	-0.0014	0.0038	0.7122	0.6928	-0.0121	0.0018	8e-12		rs10929925	a	c	0.4396	0.0038	0.0032	0.2339	0.4105	-0.0142	0.0016	3.05e-18
rs2007518	a	g	0.559	-0.0112	0.0035	0.001412	0.5618	-0.013	0.0017	1.96e-14		rs35949039	t	g	0.1065	0.0005	0.0066	0.941	0.1056	-0.0215	0.0031	6.3e-12
rs1412235	c	g	0.3248	0.0068	0.0037	0.0692	0.3151	0.0237	0.0017	2.28e-42		rs76942203	a	g	0.0564	-0.0111	0.0088	0.2068	0.0587	0.0263	0.0041	9.08e-11
rs895330	c	g	0.8079	0.0132	0.0045	0.00347	0.806	0.0196	0.0022	1.59e-19		rs11636611	t	c	0.4908	-0.0126	0.0031	5.91e-05	0.4981	0.0104	0.0017	8.85e-10
rs9527895	t	c	0.8249	-0.0048	0.0046	0.2977	0.819	-0.0158	0.0023	3.69e-12		rs1884389	t	c	0.4465	0.0068	0.0032	0.03263	0.4386	-0.0108	0.0017	3.72e-10
rs11121210	t	c	0.3593	0.0086	0.0036	0.01655	0.3445	-0.0111	0.0017	2.37e-10		rs7727781	t	c	0.5025	0.0003	0.0032	0.9141	0.5164	0.0093	0.0017	4.27e-08
rs6591407	a	c	0.1867	-0.0055	0.0045	0.2178	0.1984	-0.0124	0.0021	3.58e-09		rs6915002	t	c	0.401	-0.0023	0.0032	0.4818	0.4113	0.0099	0.0017	8.71e-09
rs7024334	t	g	0.2216	0.005	0.0042	0.2328	0.2254	0.0135	0.002	4.71e-12		rs889398	t	c	0.4224	0.0027	0.0032	0.4051	0.4151	-0.0195	0.0016	3.23e-32
rs845084	a	g	0.26	0.0039	0.004	0.3254	0.2666	0.0136	0.0019	3.22e-12		rs6468266	a	t	0.388	0.0044	0.0033	0.183	0.4176	-0.0113	0.0017	7.71e-11
rs570463	a	c	0.3107	0.0005	0.0038	0.9004	0.3266	-0.0121	0.0018	4.33e-11		rs2470893	t	c	0.3196	-0.0141	0.0034	4.28e-05	0.3049	0.0107	0.0017	9.43e-10
rs4148155	a	g	0.8869	0.0133	0.0055	0.0154	0.8867	0.0192	0.0026	1.34e-13		rs79186842	a	g	0.8518	0.0006	0.0057	0.9177	0.8597	0.0202	0.0028	2.6e-13
rs4921301	t	c	0.211	0.0027	0.0048	0.5665	0.2127	-0.0129	0.0024	4.03e-08		rs2058527	t	g	0.2629	0.0066	0.0036	0.06375	0.2715	-0.0115	0.0019	1.8e-09
rs994596	t	c	0.3207	0.0066	0.0037	0.07757	0.3247	0.013	0.0018	1.06e-12		rs9826775	a	g	0.8517	-0.0136	0.0044	0.002158	0.8513	0.0155	0.0024	6.61e-11
rs2047648	a	t	0.7415	-0.0072	0.004	0.07058	0.7465	-0.0133	0.002	7.95e-12		rs2777768	a	g	0.7399	-0.0067	0.0036	0.06389	0.7228	0.0119	0.0019	6.38e-10
rs9304665	a	t	0.7609	-0.0026	0.0041	0.5208	0.7423	0.023	0.002	2.2e-31		rs10858334	c	g	0.8598	-0.0059	0.0048	0.2229	0.8484	-0.0148	0.0025	4.91e-09
rs12462975	a	g	0.3328	0.0083	0.0037	0.02689	0.3243	0.0193	0.0018	1.47e-25		rs116374395	a	g	0.0355	-0.0386	0.011	0.0004537	0.0348	0.0321	0.0052	7.05e-10
rs10518694	a	c	0.1446	0.0126	0.005	0.01141	0.1394	0.0144	0.0024	3.43e-09		rs72673947	a	g	0.894	0.0029	0.0066	0.6655	0.8902	-0.0223	0.0031	4.11e-13
rs213518	t	c	0.8552	-0.0021	0.0049	0.6742	0.8498	-0.0153	0.0024	2.49e-10		rs12611148	a	c	0.1544	-0.0024	0.0045	0.5893	0.1429	-0.0137	0.0024	1.42e-08
rs10942267	a	g	0.6842	0.0085	0.0037	0.02335	0.6927	0.0148	0.0018	6.53e-16		rs2910026	t	c	0.7209	0.0045	0.0045	0.3193	0.7222	-0.0132	0.0021	5.69e-10
rs12448257	a	g	0.2173	0.0025	0.0043	0.5621	0.2185	0.0161	0.002	9.04e-16		rs2120710	a	g	0.6633	-0.0073	0.0034	0.02962	0.6529	0.0101	0.0018	1.98e-08
rs156201	c	g	0.7525	0.0085	0.004	0.03462	0.7459	0.0124	0.0019	1.65e-10		rs11695013	t	c	0.6403	-0.0017	0.0033	0.6034	0.632	-0.0104	0.0017	2.43e-09
rs9569777	t	g	0.1719	-0.016	0.0046	0.0004989	0.1865	-0.0201	0.0021	3.43e-21		rs6890310	a	g	0.278	0.0047	0.0035	0.1784	0.2923	-0.0119	0.0019	3.29e-10
rs7713317	a	g	0.7134	-0.0043	0.0038	0.2677	0.7198	-0.0166	0.0018	1.96e-20		rs9816226	a	t	0.1786	-0.0144	0.0042	0.000516	0.1755	-0.0315	0.0021	1.45e-50
rs1327259	a	g	0.6112	-0.0005	0.0036	0.8964	0.6096	0.0157	0.0017	1.47e-19		rs879620	t	c	0.6073	-0.0038	0.0032	0.2436	0.5966	0.0226	0.0017	8.45e-39
rs7498665	a	g	0.5979	-0.015	0.0036	2.59e-05	0.6179	-0.0285	0.0017	1.14e-66		rs10110189	t	c	0.097	-0.002	0.0055	0.7196	0.1057	-0.0156	0.0028	2.2e-08
rs11773362	t	c	0.3384	0.0013	0.0037	0.7314	0.3396	-0.0105	0.0018	6.39e-09		rs11614340	t	c	0.6882	0.0022	0.0034	0.5072	0.7066	-0.0117	0.0018	1.87e-10
rs12140153	t	g	0.0956	-0.0179	0.0067	0.007434	0.0911	-0.0353	0.0034	1.44e-25		rs2228213	a	g	0.3461	0	0.0033	0.9899	0.3374	-0.0144	0.0017	5.5e-17
rs217433	t	c	0.8025	-0.0023	0.0044	0.6017	0.8031	-0.0115	0.0021	3e-08		rs2267958	a	g	0.512	0.0073	0.0033	0.02749	0.5088	-0.013	0.0018	2.01e-13
rs10101364	t	c	0.6777	0.0082	0.0038	0.0289	0.6801	0.012	0.0018	5.61e-11		rs11915371	a	c	0.7911	0.0122	0.0039	0.001641	0.8019	-0.0154	0.0021	2.29e-13
rs698147	a	g	0.4584	0.0026	0.0035	0.4533	0.447	0.0116	0.0017	9.67e-12		rs3806114	a	g	0.6759	0.0008	0.0035	0.8196	0.6916	-0.012	0.0018	1.46e-11
rs1721447	t	g	0.5263	-0.0091	0.0035	0.00865	0.5096	-0.01	0.0017	3.79e-09		rs17806224	a	g	0.1764	0.0138	0.0041	0.0008139	0.1808	-0.026	0.0022	7.91e-32
rs12981256	a	g	0.543	0.0063	0.0035	0.07363	0.5284	0.0151	0.0017	1.43e-18		rs1559673	a	c	0.9438	-0.0165	0.0084	0.04846	0.9688	0.0359	0.0049	2.21e-13
rs4721089	t	c	0.7839	0.0191	0.0047	4.24e-05	0.783	0.0167	0.0023	5.6e-13		rs8126575	t	g	0.8602	-0.0025	0.0048	0.5949	0.8673	0.0152	0.0025	5.88e-10
rs3770890	t	g	0.973	-0.0167	0.0111	0.1329	0.9725	-0.0297	0.0053	2.1e-08		rs12334877	a	g	0.1963	0.0065	0.004	0.1077	0.1913	-0.0144	0.0021	2.17e-11
rs2861089	a	t	0.3769	-0.0014	0.0036	0.7014	0.3806	0.0105	0.0017	1.55e-09		rs2228552	a	c	0.6507	-0.0033	0.0035	0.3467	0.5663	0.0124	0.0019	1.8e-11
rs427943	a	c	0.4361	-0.0166	0.0035	2.47e-06	0.4288	-0.0177	0.0017	3.6e-25		rs4017425	t	c	0.451	0.0063	0.0032	0.04695	0.4676	-0.0118	0.0017	2.91e-12
rs946824	t	c	0.1298	0.0115	0.0052	0.02549	0.1355	0.0197	0.0025	4.82e-15		rs2112347	t	g	0.6291	-0.0032	0.0033	0.3311	0.6298	0.0276	0.0017	1.17e-61
rs13191362	a	g	0.8758	0.0019	0.0053	0.7156	0.8572	0.0235	0.0025	4.08e-21		rs17207196	t	c	0.4312	0.0052	0.0033	0.1174	0.42	-0.022	0.0017	1.58e-36
rs4981693	a	g	0.77	0.0184	0.0041	9.03e-06	0.7743	0.0202	0.002	7.89e-24		rs1948080	t	g	0.6336	-0.0073	0.0033	0.02456	0.6303	0.0136	0.0018	1.13e-14
rs4517716	c	g	0.8058	-0.0021	0.0044	0.634	0.7924	-0.0117	0.002	4.27e-09		rs1075901	t	c	0.4428	-0.0018	0.0031	0.5719	0.4516	-0.0118	0.0016	4.43e-13
rs10050620	t	c	0.3258	-0.0033	0.0041	0.4172	0.3308	-0.013	0.002	1.2e-10		rs72649373	t	c	0.8574	0.0076	0.0059	0.2018	0.8619	-0.0167	0.0028	3.2e-09
rs12987009	a	t	0.5614	-0.0021	0.0035	0.544	0.5851	-0.0109	0.0017	1.83e-10		rs12636480	t	g	0.351	-0.0023	0.0033	0.4905	0.3507	0.0128	0.0018	6.96e-13
rs7124681	a	c	0.408	0.0124	0.0035	0.0004569	0.4162	0.0257	0.0016	3.96e-55		rs7357754	a	g	0.4942	0.0071	0.0032	0.02617	0.4985	-0.012	0.0017	1.81e-12
rs865809	a	g	0.232	-0.0029	0.0041	0.4758	0.2246	0.0124	0.002	6.5e-10		rs12439632	c	g	0.1586	0.0145	0.0043	0.0007495	0.1682	0.0145	0.0023	3.68e-10
rs11633626	a	c	0.6403	-0.0069	0.0036	0.05691	0.6313	-0.0157	0.0018	7.27e-19		rs11713193	a	g	0.5065	-0.0116	0.0031	0.000215	0.5156	0.0246	0.0017	3.02e-48
rs2962334	t	g	0.0209	0.0244	0.0122	0.04578	0.0272	0.0396	0.0059	1.78e-11		rs2271046	a	t	0.7108	0.0049	0.0035	0.1599	0.6948	-0.0115	0.0018	3.03e-10
rs7842934	t	c	0.9316	-0.0053	0.0069	0.4391	0.9211	-0.0178	0.0031	1.55e-08		rs1945160	a	g	0.386	0.0042	0.0032	0.1906	0.3819	-0.0104	0.0018	5.65e-09
rs4865796	a	g	0.69	-0.0008	0.0038	0.823	0.7044	-0.0096	0.0018	4.21e-08		rs7102454	t	c	0.6554	0.0093	0.0033	0.004817	0.6437	-0.0168	0.0018	3.84e-21
rs3814883	t	c	0.4817	-0.007	0.0035	0.04777	0.4795	0.0227	0.0017	1.47e-40		rs2246012	t	c	0.8225	-0.0025	0.0041	0.5425	0.8512	-0.0161	0.0022	1.15e-13
rs10968114	a	c	0.5312	0.002	0.0035	0.5674	0.5331	0.0113	0.0017	3.3e-11		rs10197031	t	c	0.7154	-0.0018	0.0035	0.6029	0.7262	-0.0161	0.0019	5.05e-18
rs1421334	a	c	0.4506	0.0223	0.0035	2.86e-10	0.4546	0.0135	0.0017	3.11e-15		rs74887628	a	g	0.0356	-0.0173	0.0113	0.1254	0.0339	0.0305	0.0054	1.76e-08
rs11615578	t	c	0.2582	-0.0006	0.004	0.8713	0.2575	0.0117	0.002	3.04e-09		rs2622274	t	g	0.4427	-0.002	0.0032	0.5343	0.4553	-0.0107	0.0017	3.23e-10
rs7258722	a	t	0.4027	-0.0025	0.0036	0.49	0.4131	-0.02	0.0017	1.81e-30		rs11218510	a	g	0.4011	0.0027	0.0042	0.5159	0.3949	-0.014	0.002	6.79e-13
rs11611246	t	g	0.2112	0.0045	0.0043	0.2959	0.199	0.0223	0.002	2.04e-28		rs40067	a	g	0.1652	0.0084	0.0043	0.05464	0.1701	-0.0252	0.0023	9.73e-29
rs7245985	t	g	0.7935	0.012	0.0043	0.005356	0.7956	0.0119	0.0021	1.88e-08		rs10920678	a	g	0.438	-0.0058	0.0032	0.06422	0.425	0.0149	0.0016	7.15e-20
rs13240600	a	g	0.8478	0.0273	0.0048	1.68e-08	0.8343	0.018	0.0022	7.9e-16		rs11649864	a	g	0.086	-0.0031	0.0057	0.5889	0.0859	0.0192	0.003	2.52e-10
rs11165643	t	c	0.5903	0.0091	0.0035	0.009998	0.5796	0.0185	0.0016	4.49e-30		rs11577094	t	c	0.082	-0.0073	0.0058	0.2075	0.0791	0.0186	0.003	3.28e-10
rs10733051	a	g	0.5028	0.003	0.0035	0.3887	0.512	0.0093	0.0016	6.96e-09		rs2600226	t	c	0.6691	0.0105	0.0033	0.001717	0.6712	-0.0116	0.0018	1.42e-10
rs12714199	t	c	0.6223	-0.0018	0.0036	0.6154	0.6146	-0.0141	0.0017	3.22e-16		rs17182027	a	g	0.5688	0.0047	0.0032	0.1399	0.5647	-0.011	0.0017	1.46e-10
rs28489620	a	g	0.2909	-0.0142	0.0043	0.0008626	0.2818	-0.0151	0.0021	1.42e-12		rs1441264	a	g	0.5923	-0.0028	0.0033	0.3821	0.5846	0.0174	0.0017	7.6e-25
rs1927790	t	c	0.5867	-0.0146	0.0035	3.29e-05	0.606	-0.014	0.0016	1.57e-17		rs4430672	t	c	0.1973	-0.0085	0.004	0.03066	0.1958	0.0124	0.0021	5e-09
rs2503185	a	g	0.5296	0.0111	0.0035	0.001508	0.5097	0.013	0.0017	1.33e-14		rs592483	t	c	0.5632	-0.0032	0.0032	0.3269	0.5933	-0.0137	0.0017	1.53e-16
rs17094222	t	c	0.7882	0.0065	0.0043	0.1285	0.7912	-0.0173	0.002	4.04e-18		rs312750	a	g	0.466	-0.0054	0.0032	0.09038	0.4986	0.0097	0.0016	2.57e-09
rs12072739	a	g	0.7748	-0.0266	0.0046	8.25e-09	0.7762	-0.0169	0.0023	1.5e-13		rs765875	t	c	0.4895	0.004	0.0031	0.2001	0.4689	-0.0132	0.0017	1.08e-14
rs6567160	t	c	0.7669	0.0058	0.0041	0.16	0.7518	-0.0552	0.0019	7.82e-184		rs1941696	a	g	0.5269	0.0008	0.0032	0.8107	0.5174	0.0112	0.0017	4.74e-11
rs3902951	t	g	0.7587	-0.0049	0.0041	0.2407	0.7691	-0.0134	0.0019	2.88e-12		rs2241423	a	g	0.2099	0.0104	0.0039	0.007476	0.2285	-0.0298	0.0019	3.6e-54
rs10909880	t	c	0.458	-0.0043	0.0035	0.2169	0.4522	-0.0135	0.0016	2.21e-16		rs2861685	t	c	0.5886	0.0012	0.0041	0.7662	0.5864	0.0165	0.0019	7.82e-18
rs10499694	a	g	0.485	-0.0029	0.0035	0.4047	0.4935	0.013	0.0016	1.29e-15		rs1350430	t	c	0.5398	-0.0032	0.0032	0.305	0.5328	-0.0125	0.0017	2.08e-13
rs35867081	a	g	0.4883	-0.0042	0.0039	0.2738	0.4871	0.015	0.0019	6.65e-15		rs11757278	t	c	0.6792	-0.0082	0.0034	0.0152	0.6961	0.0133	0.0019	6.92e-13
rs2396625	a	t	0.4228	-0.0118	0.0035	0.0008213	0.4183	-0.0176	0.0017	2.81e-24		rs12259464	a	g	0.4861	-0.0013	0.0032	0.6925	0.4811	0.0109	0.0017	1.48e-10
rs305256	t	c	0.2218	-0.0097	0.0042	0.02119	0.2263	-0.0115	0.0021	2.79e-08		rs11672660	t	c	0.2085	-0.0053	0.004	0.1801	0.1871	-0.0338	0.0021	6.83e-60
rs118081010	t	c	0.0151	0.0258	0.0158	0.1032	0.0165	0.0518	0.0075	5.28e-12		rs2271189	a	g	0.4175	0.0059	0.0032	0.06869	0.396	-0.0141	0.0018	9.26e-16
rs4771218	a	g	0.6261	-0.0001	0.0036	0.9827	0.6244	-0.0141	0.0018	3.18e-15		rs12591120	t	c	0.7417	-0.0096	0.0046	0.03884	0.7397	0.012	0.0022	3.84e-08
rs6445258	t	c	0.2074	0.0034	0.0047	0.47	0.207	0.0131	0.0023	2.48e-08		rs4858193	t	c	0.706	-0.0051	0.0035	0.149	0.7199	0.0133	0.0019	2.44e-12
rs8057911	t	c	0.2317	0.0125	0.0046	0.006328	0.234	0.0125	0.0023	3.66e-08		rs3764835	a	g	0.1636	0.0039	0.0043	0.3556	0.1505	-0.013	0.0024	3.84e-08
rs4970991	t	c	0.2058	0.0145	0.0043	0.0007613	0.2151	0.0116	0.0021	1.81e-08		rs7323	c	g	0.2759	0.0031	0.0036	0.3826	0.268	-0.0166	0.0019	2.18e-18
rs7734385	a	g	0.4295	-0.0001	0.0035	0.979	0.4449	-0.0101	0.0016	6.08e-10		rs62176243	a	t	0.753	-0.005	0.0047	0.286	0.7571	0.0148	0.0022	2.41e-11
rs1951455	t	c	0.2833	-0.0033	0.0039	0.3851	0.2813	-0.0148	0.0019	6.05e-15		rs2712665	t	c	0.6822	0.0066	0.0034	0.05372	0.6968	-0.0108	0.0019	5.4e-09
rs6556301	t	g	0.3704	-0.0032	0.0037	0.3883	0.3707	-0.0113	0.0017	8.14e-11		rs12386885	t	c	0.1641	-0.0079	0.0055	0.1492	0.1564	0.0151	0.0026	9.9e-09
rs329651	t	g	0.8053	0.0044	0.0044	0.3243	0.806	0.016	0.0021	2.13e-14		rs10788494	c	g	0.5004	0.0064	0.0032	0.0417	0.4835	0.0132	0.0017	5.51e-15
rs1296328	a	c	0.4392	0.0077	0.0035	0.02969	0.4464	0.0166	0.0017	3.49e-22		rs1268065	a	g	0.485	0.0021	0.0032	0.5164	0.5	-0.01	0.0016	7.12e-10
rs9926784	t	c	0.8171	-0.007	0.0045	0.1183	0.8007	0.0237	0.0021	1.08e-30		rs16906838	t	c	0.0472	-0.014	0.0075	0.06063	0.0486	-0.0247	0.004	4.31e-10
rs1808629	a	g	0.6864	-0.0157	0.0041	0.000148	0.674	-0.0202	0.002	2.19e-23		rs3825061	t	c	0.3994	-0.0003	0.0032	0.9272	0.3863	0.014	0.0017	6.15e-16
rs11001259	a	t	0.1837	-0.0151	0.0049	0.00188	0.1767	-0.0138	0.0024	1.22e-08		rs7685628	a	t	0.3932	-0.0083	0.0032	0.01001	0.4014	0.0101	0.0017	6.15e-09
rs1501673	a	g	0.1313	0.0083	0.0051	0.1051	0.1355	0.0289	0.0025	2.73e-31		rs56133507	t	g	0.8033	0.0073	0.0051	0.1533	0.8065	-0.0131	0.0024	4.31e-08
rs17024393	t	c	0.9721	-0.0207	0.0107	0.0539	0.9689	-0.0644	0.0049	7.11e-39		rs891387	t	c	0.5037	-0.0149	0.0031	2.11e-06	0.4951	0.0208	0.0017	9.26e-35
rs756717	a	g	0.4002	-0.0067	0.0036	0.06152	0.394	-0.0134	0.0017	2.38e-15		rs10506971	a	g	0.5463	0.0079	0.0032	0.01241	0.5521	-0.0142	0.0017	4.69e-17
rs4700608	t	c	0.5177	-0.0259	0.0035	7.51e-14	0.5236	-0.0155	0.0017	4.32e-20		rs9512648	a	g	0.4711	0.0029	0.0032	0.3609	0.4741	0.0095	0.0017	4.11e-08
rs6661316	t	c	0.5813	0.011	0.0035	0.001697	0.5893	0.012	0.0016	1.72e-13		rs2820295	a	g	0.344	-0.0082	0.0033	0.01297	0.3266	0.0235	0.0018	5.56e-39
rs2832283	a	g	0.217	0.0046	0.0042	0.272	0.2254	0.0115	0.002	4.72e-09		rs543874	a	g	0.8067	-0.0046	0.004	0.2521	0.7786	-0.0479	0.002	3.06e-125
rs750090	t	c	0.6431	-0.0056	0.0037	0.1262	0.6258	0.0113	0.0018	2.5e-10		rs6888194	t	c	0.8473	-0.0006	0.0044	0.8947	0.8443	-0.0127	0.0023	3.58e-08
rs9370410	a	g	0.7142	0.0049	0.0039	0.2042	0.7293	0.0105	0.0019	2.58e-08		rs1304549	a	g	0.2054	-0.0102	0.0039	0.009984	0.2262	-0.0118	0.0021	1.35e-08
rs1346841	a	g	0.4028	0.0006	0.0036	0.8759	0.4116	-0.0126	0.0017	3.18e-13		rs6725931	t	c	0.8615	-0.0022	0.0047	0.6435	0.8483	0.0187	0.0024	2.3e-15
rs10929925	a	c	0.4282	-0.003	0.0035	0.395	0.4105	-0.0142	0.0016	3.05e-18		rs10099330	a	g	0.5593	0.0033	0.0032	0.2948	0.538	-0.0119	0.0017	3.22e-12
rs35949039	t	g	0.1064	-0.0226	0.0063	0.0003116	0.1056	-0.0215	0.0031	6.3e-12		rs12429545	a	g	0.1286	0.0067	0.0048	0.1577	0.1218	0.0313	0.0024	1.42e-37
rs76942203	a	g	0.0563	0.0121	0.0083	0.146	0.0587	0.0263	0.0041	9.08e-11		rs6470144	t	g	0.6452	-0.0063	0.0033	0.05527	0.6503	0.0098	0.0018	3.06e-08
rs11636611	t	c	0.5023	0.0132	0.0035	0.0001377	0.4981	0.0104	0.0017	8.85e-10		rs2283006	a	g	0.4864	0.0003	0.0032	0.9362	0.4881	0.0132	0.0017	8.06e-15
rs1884389	t	c	0.4392	-0.003	0.0035	0.3985	0.4386	-0.0108	0.0017	3.72e-10		rs2423668	t	c	0.4532	-0.01	0.004	0.0111	0.4196	0.0106	0.0018	7.84e-09
rs7727781	t	c	0.5232	0.0026	0.0035	0.4521	0.5164	0.0093	0.0017	4.27e-08		rs17636031	t	c	0.7293	0.0022	0.0037	0.5583	0.7244	-0.0154	0.0018	3.87e-17
rs6915002	t	c	0.4085	0.0085	0.0035	0.01569	0.4113	0.0099	0.0017	8.71e-09		rs6864049	a	g	0.466	0.0024	0.0032	0.4485	0.489	-0.0121	0.0016	1.48e-13
rs889398	t	c	0.4135	-0.0082	0.0035	0.01949	0.4151	-0.0195	0.0016	3.23e-32		rs4240673	t	c	0.4468	0.0035	0.0032	0.2676	0.4545	0.0175	0.0016	1.58e-26
rs6468266	a	t	0.4007	-0.0121	0.0036	0.0007362	0.4176	-0.0113	0.0017	7.71e-11		rs11046972	t	c	0.088	-0.0031	0.0057	0.5872	0.0714	0.0176	0.0032	3.72e-08
rs2470893	t	c	0.3267	0.0043	0.0037	0.2489	0.3049	0.0107	0.0017	9.43e-10		rs337637	a	g	0.3568	0.001	0.0033	0.7653	0.359	-0.0137	0.0017	6.24e-16
rs79186842	a	g	0.8522	0.0201	0.0054	0.0002088	0.8597	0.0202	0.0028	2.6e-13		rs6539064	c	g	0.7509	0.0023	0.0036	0.5286	0.7468	0.0194	0.0019	1.14e-23
rs2058527	t	g	0.2686	-0.0004	0.0039	0.9209	0.2715	-0.0115	0.0019	1.8e-09		rs6710091	c	g	0.6501	-0.0056	0.0033	0.08814	0.6655	0.0103	0.0018	5.78e-09
rs9826775	a	g	0.8491	0.0002	0.0048	0.9618	0.8513	0.0155	0.0024	6.61e-11		rs8097672	a	t	0.8515	0.0002	0.0045	0.9665	0.8545	-0.0209	0.0024	3.26e-18
rs2777768	a	g	0.7301	0.0037	0.0039	0.3469	0.7228	0.0119	0.0019	6.38e-10		rs321237	a	g	0.7379	0.0046	0.0036	0.2032	0.7498	0.0126	0.002	1.49e-10
rs10858334	c	g	0.8553	-0.0053	0.0051	0.2999	0.8484	-0.0148	0.0025	4.91e-09		rs3808477	t	c	0.2825	0.0013	0.0035	0.7025	0.274	-0.0182	0.0019	8.73e-22
rs116374395	a	g	0.0355	-0.0147	0.0104	0.1559	0.0348	0.0321	0.0052	7.05e-10		rs6010784	t	c	0.5155	-0.0014	0.0032	0.6645	0.5062	0.0106	0.0016	6.91e-11
rs72673947	a	g	0.8945	-0.0193	0.0063	0.002153	0.8902	-0.0223	0.0031	4.11e-13		rs10002111	a	g	0.2222	-0.012	0.0038	0.001585	0.2227	0.0125	0.0021	1.26e-09
rs12611148	a	c	0.1564	-0.0036	0.0049	0.4578	0.1429	-0.0137	0.0024	1.42e-08		rs34517439	a	c	0.1233	-0.0184	0.0063	0.003369	0.1168	0.0391	0.003	3.4e-39
rs2910026	t	c	0.7208	-0.0147	0.0043	0.0005778	0.7222	-0.0132	0.0021	5.69e-10		rs225882	t	c	0.7283	-0.0031	0.0036	0.3807	0.7513	0.0113	0.0018	8.56e-10
rs2120710	a	g	0.6578	0.009	0.0037	0.01494	0.6529	0.0101	0.0018	1.98e-08		rs8122855	a	g	0.3315	-0.003	0.0033	0.3691	0.3377	0.0137	0.0018	4.11e-14
rs11695013	t	c	0.6476	-0.0074	0.0036	0.04035	0.632	-0.0104	0.0017	2.43e-09		rs3115667	t	c	0.2807	0.0194	0.0046	2.92e-05	0.2821	-0.0179	0.0019	5.92e-21
rs6890310	a	g	0.2828	-0.0051	0.0039	0.1857	0.2923	-0.0119	0.0019	3.29e-10		rs6463489	t	c	0.1058	0.0017	0.0052	0.7395	0.0959	0.0167	0.0026	2.5e-10
rs9816226	a	t	0.1832	0.0129	0.0045	0.004349	0.1755	-0.0315	0.0021	1.45e-50		rs687339	t	c	0.7855	-0.0044	0.0038	0.2496	0.7697	0.0188	0.0019	4.32e-22
rs879620	t	c	0.6149	0.0077	0.0036	0.03301	0.5966	0.0226	0.0017	8.45e-39		rs79780963	t	c	0.0779	-0.0033	0.0078	0.6681	0.0804	0.0244	0.0035	2.63e-12
rs10110189	t	c	0.0989	0.0045	0.0059	0.4472	0.1057	-0.0156	0.0028	2.2e-08		rs11882409	a	c	0.2722	0.0015	0.0036	0.684	0.303	0.0121	0.0019	3.31e-10
rs11614340	t	c	0.6907	0.0043	0.0038	0.2494	0.7066	-0.0117	0.0018	1.87e-10		rs2862996	t	g	0.7055	0.0074	0.0035	0.03204	0.7012	-0.0216	0.0017	3.6e-35
rs2228213	a	g	0.3472	-0.0093	0.0036	0.01029	0.3374	-0.0144	0.0017	5.5e-17		rs7861160	t	c	0.5877	0.0015	0.0032	0.6289	0.5941	0.0095	0.0017	3.68e-08
rs2267958	a	g	0.5144	0.0048	0.0036	0.1829	0.5088	-0.013	0.0018	2.01e-13		rs10992867	a	g	0.253	-0.0018	0.0036	0.6217	0.2687	0.0162	0.0019	3.2e-17
rs11915371	a	c	0.792	-0.0251	0.0043	4.65e-09	0.8019	-0.0154	0.0021	2.29e-13		rs12098284	t	c	0.12	0.0067	0.0049	0.1715	0.1212	0.0184	0.0026	9.87e-13
rs3806114	a	g	0.6717	-0.0123	0.0038	0.001105	0.6916	-0.012	0.0018	1.46e-11		rs4740619	t	c	0.5545	0.0007	0.0032	0.829	0.5436	0.0189	0.0016	3.15e-31
rs17806224	a	g	0.1817	-0.0186	0.0045	3.45e-05	0.1808	-0.026	0.0022	7.91e-32		rs11060853	a	g	0.5881	0.0038	0.0041	0.3512	0.591	-0.0107	0.0019	3.1e-08
rs1559673	a	c	0.9726	0.0176	0.0115	0.1239	0.9688	0.0359	0.0049	2.21e-13		rs10772983	t	c	0.5086	-0.0045	0.0032	0.1522	0.5394	-0.01	0.0016	6.21e-10
rs8126575	t	g	0.8629	0.0047	0.0053	0.3738	0.8673	0.0152	0.0025	5.88e-10		rs12635553	a	t	0.4875	-0.0013	0.0031	0.6764	0.486	0.0099	0.0017	4.1e-09
rs12334877	a	g	0.1957	-0.0063	0.0044	0.151	0.1913	-0.0144	0.0021	2.17e-11		rs2192158	a	g	0.4454	-0.0011	0.0032	0.7256	0.4492	0.0137	0.0017	7.42e-16
rs2228552	a	c	0.6418	0.0073	0.0038	0.0574	0.5663	0.0124	0.0019	1.8e-11		rs6803161	t	c	0.3858	-0.0057	0.0042	0.1718	0.3945	0.0107	0.0019	2.71e-08
rs4017425	t	c	0.4691	-0.0117	0.0035	0.000802	0.4676	-0.0118	0.0017	2.91e-12		rs11782074	t	g	0.3868	-0.008	0.0033	0.01456	0.3675	0.0124	0.0018	4.24e-12
rs2112347	t	g	0.6387	0.007	0.0036	0.05344	0.6298	0.0276	0.0017	1.17e-61		rs349088	a	c	0.5124	0.0022	0.0032	0.4797	0.4777	-0.013	0.0017	3.5e-14
rs17207196	t	c	0.4206	-0.0129	0.0036	0.0003167	0.42	-0.022	0.0017	1.58e-36		rs11044430	a	t	0.8638	0.0008	0.0046	0.8665	0.844	0.0161	0.0023	3.77e-12
rs1948080	t	g	0.6253	0.013	0.0036	0.0002785	0.6303	0.0136	0.0018	1.13e-14		rs326893	t	c	0.6122	0	0.0032	0.9985	0.5812	0.0121	0.0017	1.89e-12
rs1075901	t	c	0.4367	0.0016	0.0035	0.6398	0.4516	-0.0118	0.0016	4.43e-13		rs562664	t	c	0.2015	-0.003	0.004	0.4593	0.1873	-0.0138	0.0022	4.15e-10
rs72649373	t	c	0.8576	-0.0006	0.0056	0.9154	0.8619	-0.0167	0.0028	3.2e-09		rs61828641	a	g	0.1085	0.003	0.0065	0.6478	0.1092	0.0223	0.003	2.49e-13
rs12636480	t	g	0.3576	-0.0049	0.0036	0.1772	0.3507	0.0128	0.0018	6.96e-13		rs935166	a	g	0.5078	0.0068	0.0041	0.09398	0.4948	-0.0152	0.0019	8.69e-16
rs7357754	a	g	0.4983	-0.0121	0.0035	0.0005514	0.4985	-0.012	0.0017	1.81e-12		rs11692326	t	c	0.2343	-0.0034	0.0037	0.3541	0.2302	0.0147	0.0019	1.69e-14
rs12439632	c	g	0.157	0.0057	0.0048	0.2327	0.1682	0.0145	0.0023	3.68e-10		rs10121187	c	g	0.507	-0.0024	0.0031	0.4412	0.509	0.0102	0.0017	2.02e-09
rs11713193	a	g	0.5122	0.0311	0.0035	3.03e-19	0.5156	0.0246	0.0017	3.02e-48		rs3732927	t	c	0.3092	-0.009	0.0034	0.008571	0.2907	0.0099	0.0017	1.13e-08
rs2271046	a	t	0.7106	-0.0142	0.0038	0.0002174	0.6948	-0.0115	0.0018	3.03e-10		rs2612576	a	t	0.2845	0.0062	0.0035	0.07645	0.2945	-0.0108	0.0019	8.49e-09
rs1945160	a	g	0.3778	-0.0027	0.0036	0.445	0.3819	-0.0104	0.0018	5.65e-09		rs4655141	t	c	0.8423	0.0022	0.0043	0.6112	0.8362	-0.0173	0.0022	6.2e-15
rs7102454	t	c	0.6444	-0.0141	0.0036	9.71e-05	0.6437	-0.0168	0.0018	3.84e-21		rs2281819	a	t	0.2432	0.0059	0.0037	0.1089	0.2293	-0.0154	0.002	2.09e-14
rs2246012	t	c	0.8321	-0.0053	0.0047	0.2596	0.8512	-0.0161	0.0022	1.15e-13		rs61740466	a	g	0.2365	0.0076	0.0048	0.1112	0.2346	-0.0142	0.0022	2.24e-10
rs10197031	t	c	0.7134	-0.0091	0.0038	0.01785	0.7262	-0.0161	0.0019	5.05e-18		rs57989773	t	c	0.7561	0.0091	0.0049	0.06173	0.7576	-0.0142	0.0023	5.63e-10
rs74887628	a	g	0.0357	0.0035	0.0106	0.7391	0.0339	0.0305	0.0054	1.76e-08		rs17020497	a	g	0.133	0.0057	0.0046	0.2153	0.1341	0.014	0.0025	2.04e-08
rs2622274	t	g	0.4474	-0.0024	0.0035	0.4928	0.4553	-0.0107	0.0017	3.23e-10		rs7568228	c	g	0.5205	0.0057	0.0032	0.07994	0.5401	-0.0104	0.0017	1e-09
rs11218510	a	g	0.4007	-0.0061	0.0039	0.1185	0.3949	-0.014	0.002	6.79e-13		rs3796432	t	g	0.3664	0.0032	0.0033	0.3296	0.3672	-0.0113	0.0018	2.21e-10
rs40067	a	g	0.1698	-0.0029	0.0047	0.5374	0.1701	-0.0252	0.0023	9.73e-29		rs1477199	a	g	0.8597	-0.0042	0.0046	0.3567	0.8426	-0.0221	0.0023	5.15e-21
rs10920678	a	g	0.4374	0.0049	0.0035	0.1655	0.425	0.0149	0.0016	7.15e-20		rs10975933	c	g	0.6553	-0.0026	0.0033	0.4295	0.6634	0.0114	0.0018	2.07e-10
rs11649864	a	g	0.0891	-0.0007	0.0062	0.9115	0.0859	0.0192	0.003	2.52e-10		rs3923783	a	c	0.1892	0.02	0.0041	1.04e-06	0.1784	-0.0222	0.0022	4.12e-23
rs11577094	t	c	0.0845	-0.0033	0.0062	0.5923	0.0791	0.0186	0.003	3.28e-10		rs12642970	c	g	0.4433	0.0022	0.0041	0.5844	0.44	-0.0109	0.0019	1.71e-08
rs2600226	t	c	0.6785	-0.0049	0.0037	0.1864	0.6712	-0.0116	0.0018	1.42e-10		rs1437842	a	g	0.4774	-0.0004	0.0032	0.9105	0.4907	-0.0106	0.0017	8.49e-10
rs17182027	a	g	0.565	-0.0052	0.0035	0.1393	0.5647	-0.011	0.0017	1.46e-10		rs2273175	t	c	0.6517	0.0104	0.0033	0.001783	0.6791	-0.0121	0.0018	3.69e-11
rs1441264	a	g	0.594	-0.0017	0.0036	0.6407	0.5846	0.0174	0.0017	7.6e-25		rs35483388	t	c	0.3813	-0.0071	0.0042	0.08988	0.3794	0.0125	0.002	2.61e-10
rs4430672	t	c	0.1986	0.0127	0.0044	0.003655	0.1958	0.0124	0.0021	5e-09		rs9818122	t	c	0.8007	-0.0192	0.0039	1.18e-06	0.7933	-0.0228	0.002	3.97e-30
rs592483	t	c	0.577	-0.0061	0.0036	0.08829	0.5933	-0.0137	0.0017	1.53e-16		rs17367750	t	c	0.3229	0.0087	0.0034	0.01031	0.3117	-0.0122	0.0018	1.97e-11
rs312750	a	g	0.481	0.005	0.0035	0.1512	0.4986	0.0097	0.0016	2.57e-09		rs61813324	t	c	0.136	-0.0182	0.006	0.002499	0.1312	0.0289	0.0028	3.2e-24
rs765875	t	c	0.4895	-0.0017	0.0035	0.6255	0.4689	-0.0132	0.0017	1.08e-14		rs9168	a	c	0.3016	0.0153	0.0034	9.07e-06	0.2752	-0.0139	0.0019	1.08e-13
rs1941696	a	g	0.5211	0.0047	0.0035	0.1716	0.5174	0.0112	0.0017	4.74e-11		rs13249650	a	t	0.4426	-0.0109	0.0041	0.007789	0.4443	0.011	0.0019	1.02e-08
rs2241423	a	g	0.2229	-0.0032	0.0042	0.441	0.2285	-0.0298	0.0019	3.6e-54		rs73225274	a	g	0.8673	0.0035	0.006	0.5617	0.8649	-0.0156	0.0028	2.33e-08
rs2861685	t	c	0.5885	0.0054	0.0039	0.1646	0.5864	0.0165	0.0019	7.82e-18		rs66595146	a	c	0.6268	-0.0012	0.0042	0.7756	0.6291	0.0135	0.002	9.09e-12
rs1350430	t	c	0.5393	0.0024	0.0035	0.4965	0.5328	-0.0125	0.0017	2.08e-13		rs930295	a	c	0.1578	0.0035	0.0043	0.4141	0.1548	0.0208	0.0023	2.03e-19
rs11757278	t	c	0.693	0.0059	0.0038	0.119	0.6961	0.0133	0.0019	6.92e-13		rs6973656	a	g	0.6084	-0.0008	0.0032	0.7936	0.5836	-0.0101	0.0017	6.31e-09
rs12259464	a	g	0.4855	0.0101	0.0035	0.003993	0.4811	0.0109	0.0017	1.48e-10		rs650198	t	c	0.726	-0.0036	0.0035	0.3101	0.7294	-0.0137	0.0019	6.43e-13
rs11672660	t	c	0.196	-0.0041	0.0044	0.3577	0.1871	-0.0338	0.0021	6.83e-60		rs7534091	a	g	0.7444	-0.0008	0.0036	0.8271	0.7182	-0.012	0.0018	6.65e-11
rs2271189	a	g	0.4027	-0.0127	0.0036	0.000346	0.396	-0.0141	0.0018	9.26e-16		rs7161194	a	g	0.3365	-0.003	0.0038	0.4366	0.3437	0.019	0.0019	2.23e-24
rs12591120	t	c	0.7416	0.0091	0.0044	0.03846	0.7397	0.012	0.0022	3.84e-08		rs7640424	t	c	0.312	-0.001	0.0034	0.7673	0.3106	-0.0135	0.0018	1.23e-14
rs4858193	t	c	0.723	0.0036	0.0039	0.3533	0.7199	0.0133	0.0019	2.44e-12		rs34234296	a	g	0.392	0.0092	0.0042	0.02902	0.3876	-0.0145	0.002	2.01e-13
rs3764835	a	g	0.1535	-0.0148	0.0048	0.002201	0.1505	-0.013	0.0024	3.84e-08		rs11115176	t	c	0.7581	-0.0011	0.0037	0.7641	0.7839	0.0131	0.0019	6.79e-12
rs7323	c	g	0.2804	-0.0075	0.0039	0.05312	0.268	-0.0166	0.0019	2.18e-18		rs4653017	t	c	0.6609	-0.0015	0.0034	0.6541	0.6679	0.0118	0.0018	1.11e-10
rs62176243	a	t	0.7533	0.0189	0.0044	2.13e-05	0.7571	0.0148	0.0022	2.41e-11		rs13033310	a	g	0.253	0.0032	0.0047	0.4903	0.2519	0.0146	0.0022	3.4e-11
rs2712665	t	c	0.6843	-0.0079	0.0037	0.03484	0.6968	-0.0108	0.0019	5.4e-09		rs6850421	a	g	0.4528	-0.0047	0.0041	0.2497	0.4564	0.0113	0.0019	3.66e-09
rs12386885	t	c	0.1643	0.0106	0.0052	0.04117	0.1564	0.0151	0.0026	9.9e-09		rs12594043	c	g	0.5142	0.0034	0.0032	0.2778	0.5205	0.0102	0.0017	1.31e-09
rs10788494	c	g	0.4988	0.0076	0.0035	0.02923	0.4835	0.0132	0.0017	5.51e-15		rs79113395	a	g	0.2649	0.003	0.0047	0.5187	0.266	-0.02	0.0022	2.03e-20
rs1268065	a	g	0.4718	-0.0003	0.0035	0.941	0.5	-0.01	0.0016	7.12e-10		rs77165542	t	c	0.0353	-0.0158	0.0112	0.1565	0.0341	-0.0939	0.0053	1.51e-70
rs16906838	t	c	0.0466	0.0063	0.0083	0.4438	0.0486	-0.0247	0.004	4.31e-10		rs34184235	t	c	0.4441	0.0046	0.0041	0.2659	0.4353	-0.0115	0.0019	2.14e-09
rs3825061	t	c	0.3951	-0.0023	0.0035	0.5247	0.3863	0.014	0.0017	6.15e-16		rs4906263	c	g	0.652	-0.0002	0.0033	0.9614	0.6562	-0.0176	0.0018	8.11e-23
rs7685628	a	t	0.3955	0.013	0.0036	0.0002966	0.4014	0.0101	0.0017	6.15e-09		rs10920336	a	g	0.5162	-0.0007	0.0032	0.8309	0.5327	-0.0101	0.0017	4.2e-09
rs56133507	t	g	0.803	-0.01	0.0048	0.03777	0.8065	-0.0131	0.0024	4.31e-08		rs7696649	a	g	0.2906	-0.0022	0.0035	0.5331	0.278	0.0116	0.0019	4.73e-10
rs891387	t	c	0.5061	0.0174	0.0035	5.54e-07	0.4951	0.0208	0.0017	9.26e-35		rs3019466	t	c	0.1577	0.0117	0.0043	0.007098	0.1677	-0.0128	0.0024	4.91e-08
rs10506971	a	g	0.5469	-0.0133	0.0035	0.0001372	0.5521	-0.0142	0.0017	4.69e-17		rs2275003	a	g	0.4538	-0.0035	0.0032	0.2653	0.5007	0.0111	0.0016	9.44e-12
rs9512648	a	g	0.4864	0.0108	0.0035	0.002168	0.4741	0.0095	0.0017	4.11e-08		rs2605603	a	g	0.4915	0.0046	0.0031	0.1462	0.4812	-0.0103	0.0016	2.04e-10
rs2820295	a	g	0.3385	0.0081	0.0037	0.0264	0.3266	0.0235	0.0018	5.56e-39		rs28350	a	g	0.1763	-0.002	0.0042	0.6343	0.1717	0.0172	0.0022	1.07e-14
rs543874	a	g	0.7955	-0.0082	0.0043	0.05457	0.7786	-0.0479	0.002	3.06e-125		rs7678054	a	g	0.4704	0.0038	0.0032	0.224	0.4788	-0.0099	0.0017	4.57e-09
rs6888194	t	c	0.8449	-0.0007	0.0048	0.8894	0.8443	-0.0127	0.0023	3.58e-08		rs12369179	t	c	0.1005	0.002	0.0054	0.7063	0.085	-0.034	0.0031	2.32e-28
rs1304549	a	g	0.2094	0.0052	0.0043	0.2303	0.2262	-0.0118	0.0021	1.35e-08		rs3101336	t	c	0.3925	-0.0083	0.0032	0.009451	0.3825	-0.0254	0.0016	4.8e-54
rs6725931	t	c	0.8505	0.0023	0.0049	0.6406	0.8483	0.0187	0.0024	2.3e-15		rs6882366	t	c	0.3809	-0.0047	0.0032	0.1506	0.3959	-0.0131	0.0017	4.39e-14
rs10099330	a	g	0.5455	-0.0151	0.0035	1.64e-05	0.538	-0.0119	0.0017	3.22e-12		rs185350	t	c	0.5068	-0.0004	0.0032	0.8934	0.4902	0.0137	0.0016	9.1e-17
rs12429545	a	g	0.1295	-0.0032	0.0052	0.5388	0.1218	0.0313	0.0024	1.42e-37		rs79906980	t	c	0.1594	-0.0007	0.0056	0.9003	0.1555	0.0158	0.0026	1.69e-09
rs6470144	t	g	0.6517	0.0033	0.0037	0.3683	0.6503	0.0098	0.0018	3.06e-08		rs1965529	a	g	0.7914	0.0039	0.004	0.3291	0.773	0.0161	0.0022	7.66e-14
rs2283006	a	g	0.4927	-0.0028	0.0035	0.4231	0.4881	0.0132	0.0017	8.06e-15		rs11030618	t	c	0.5558	-0.0015	0.0032	0.6334	0.5786	0.011	0.0017	1.67e-10
rs2423668	t	c	0.4529	0.0091	0.0038	0.01531	0.4196	0.0106	0.0018	7.84e-09		rs9595908	t	c	0.6182	-0.0053	0.0033	0.1023	0.6427	0.0154	0.0017	3.73e-20
rs17636031	t	c	0.7143	-0.0036	0.0039	0.356	0.7244	-0.0154	0.0018	3.87e-17		rs6512302	c	g	0.7569	-0.0056	0.0038	0.1343	0.7391	0.0134	0.002	1.52e-11
rs6864049	a	g	0.4678	-0.0099	0.0035	0.00501	0.489	-0.0121	0.0016	1.48e-13		rs4482463	a	c	0.9251	0.0108	0.0062	0.08328	0.917	-0.031	0.0031	4.85e-23
rs4240673	t	c	0.4531	-0.0153	0.0035	1.47e-05	0.4545	0.0175	0.0016	1.58e-26		rs13186194	t	c	0.6276	0.0109	0.0033	0.0008463	0.6169	0.01	0.0017	2.2e-09
rs11046972	t	c	0.0797	0.0093	0.0065	0.1485	0.0714	0.0176	0.0032	3.72e-08		rs6265	t	c	0.1799	-0.0006	0.0041	0.8868	0.1836	-0.0413	0.0021	7.4e-89
rs337637	a	g	0.3711	0.0046	0.0036	0.1995	0.359	-0.0137	0.0017	6.24e-16		rs73985439	a	c	0.6926	0.0057	0.0044	0.1923	0.6914	-0.0131	0.0021	1.84e-10
rs6539064	c	g	0.7452	0.0034	0.004	0.3946	0.7468	0.0194	0.0019	1.14e-23		rs339991	a	g	0.4222	-0.0003	0.0032	0.9338	0.4201	-0.0125	0.0017	3.51e-13
rs6710091	c	g	0.651	0.0059	0.0036	0.1039	0.6655	0.0103	0.0018	5.78e-09		rs7774	a	c	0.3096	-0.0063	0.0044	0.1524	0.3197	0.0128	0.0021	4.22e-10
rs8097672	a	t	0.8545	-0.0136	0.005	0.006314	0.8545	-0.0209	0.0024	3.26e-18		rs8181823	a	c	0.2422	0.0095	0.0037	0.01011	0.2344	-0.0125	0.002	4.36e-10
rs321237	a	g	0.7477	-0.005	0.004	0.2133	0.7498	0.0126	0.002	1.49e-10		rs12150665	t	c	0.588	-0.0055	0.0032	0.08519	0.5931	0.0168	0.0016	1.74e-24
rs3808477	t	c	0.2813	-0.0082	0.0039	0.03364	0.274	-0.0182	0.0019	8.73e-22		rs12364470	t	g	0.8282	0.0045	0.0043	0.2922	0.8535	-0.0187	0.0022	2.18e-17
rs6010784	t	c	0.4987	-0.0047	0.0035	0.179	0.5062	0.0106	0.0016	6.91e-11		rs10961649	t	c	0.3143	-0.0103	0.0034	0.00274	0.3238	0.0104	0.0018	1.51e-08
rs10002111	a	g	0.2188	0.0166	0.0042	7.72e-05	0.2227	0.0125	0.0021	1.26e-09		rs7760482	a	g	0.6183	0.0076	0.0032	0.01831	0.6159	-0.0102	0.0018	6.25e-09
rs34517439	a	c	0.1232	0.0368	0.0059	4.36e-10	0.1168	0.0391	0.003	3.4e-39		rs1700082	c	g	0.6584	0.0007	0.0034	0.8357	0.659	0.0094	0.0017	3.38e-08
rs225882	t	c	0.7406	-0.0034	0.004	0.3963	0.7513	0.0113	0.0018	8.56e-10		rs10168563	a	g	0.6803	-0.0053	0.0034	0.1162	0.7031	0.0126	0.0018	9.33e-12
rs8122855	a	g	0.334	0.0032	0.0037	0.3793	0.3377	0.0137	0.0018	4.11e-14		rs6950388	a	g	0.7953	-0.0066	0.0051	0.1947	0.7782	0.0135	0.0022	1.59e-09
rs3115667	t	c	0.2808	-0.009	0.0045	0.04338	0.2821	-0.0179	0.0019	5.92e-21		rs10829164	t	c	0.146	-0.0007	0.0045	0.8823	0.1468	0.0151	0.0024	2.37e-10
rs6463489	t	c	0.1097	0.0164	0.0056	0.003173	0.0959	0.0167	0.0026	2.5e-10		rs7631156	a	g	0.3107	0.0032	0.0034	0.3395	0.3091	0.0215	0.0018	3.33e-32
rs687339	t	c	0.7731	0.0133	0.0041	0.001318	0.7697	0.0188	0.0019	4.32e-22		rs2875762	c	g	0.234	-0.0009	0.0039	0.8226	0.252	0.0129	0.002	1.07e-10
rs79780963	t	c	0.077	0.0192	0.0075	0.01072	0.0804	0.0244	0.0035	2.63e-12		rs77432547	a	g	0.7157	0.0015	0.0045	0.7379	0.7229	-0.017	0.0021	1.44e-15
rs11882409	a	c	0.2871	0.0078	0.0039	0.04621	0.303	0.0121	0.0019	3.31e-10		rs6808814	t	c	0.7381	-0.0014	0.0036	0.7031	0.7335	0.0118	0.0019	1.31e-09
rs2862996	t	g	0.691	-0.0044	0.0038	0.2442	0.7012	-0.0216	0.0017	3.6e-35		rs1624134	c	g	0.4177	-0.003	0.0032	0.3471	0.3925	0.01	0.0017	6.51e-09
rs7861160	t	c	0.5984	0.0011	0.0036	0.7537	0.5941	0.0095	0.0017	3.68e-08		rs7025938	c	g	0.6567	-0.0009	0.0033	0.7893	0.6798	-0.0162	0.0018	1.47e-19
rs10992867	a	g	0.255	0.0102	0.004	0.01024	0.2687	0.0162	0.0019	3.2e-17		rs2436728	a	g	0.4326	-0.0028	0.0031	0.3708	0.4073	0.0189	0.0017	1.97e-29
rs12098284	t	c	0.1244	0.0144	0.0053	0.006311	0.1212	0.0184	0.0026	9.87e-13		rs852056	t	c	0.243	0.003	0.0037	0.4145	0.2538	0.0123	0.0019	2.15e-10
rs4740619	t	c	0.5514	0.0094	0.0035	0.007214	0.5436	0.0189	0.0016	3.15e-31		rs45486197	a	g	0.0661	0.0159	0.0083	0.05463	0.0635	0.0279	0.004	1.8e-12
rs11060853	a	g	0.5871	-0.0183	0.0039	2.69e-06	0.591	-0.0107	0.0019	3.1e-08		rs2051559	t	c	0.8688	0.0121	0.0047	0.01006	0.8588	-0.0167	0.0025	3.78e-11
rs10772983	t	c	0.5106	0.0003	0.0035	0.9357	0.5394	-0.01	0.0016	6.21e-10		rs10742752	t	c	0.3945	-0.0024	0.0032	0.4587	0.3761	-0.0123	0.0017	1.2e-13
rs12635553	a	t	0.4975	0.0057	0.0035	0.1059	0.486	0.0099	0.0017	4.1e-09		rs4740383	a	g	0.4153	-0.0078	0.0032	0.01556	0.4185	0.0131	0.0018	7.03e-14
rs2192158	a	g	0.447	0.0075	0.0035	0.03209	0.4492	0.0137	0.0017	7.42e-16		rs6804842	a	g	0.4143	-0.0005	0.0032	0.8687	0.4301	-0.0141	0.0016	7.57e-18
rs6803161	t	c	0.3856	0.0104	0.0039	0.008139	0.3945	0.0107	0.0019	2.71e-08		rs11066188	a	g	0.4121	-0.0065	0.0032	0.04552	0.3762	-0.0114	0.0016	3.05e-12
rs11782074	t	g	0.3839	0.0133	0.0036	0.0002406	0.3675	0.0124	0.0018	4.24e-12		rs2907948	a	g	0.2305	0.0052	0.0038	0.1702	0.244	-0.0145	0.0019	1.95e-14
rs349088	a	c	0.5021	-0.0053	0.0035	0.1302	0.4777	-0.013	0.0017	3.5e-14		rs17405603	a	t	0.6862	0.0012	0.0035	0.7282	0.7062	-0.0125	0.0019	4.43e-11
rs11044430	a	t	0.8618	0.0062	0.0051	0.2222	0.844	0.0161	0.0023	3.77e-12		rs6696828	c	g	0.2837	-0.002	0.0035	0.5729	0.2976	0.012	0.0018	6.42e-11
rs326893	t	c	0.6044	0.0032	0.0035	0.3635	0.5812	0.0121	0.0017	1.89e-12		rs6909685	t	c	0.336	0.0068	0.0034	0.046	0.3295	-0.0149	0.0018	2.78e-16
rs562664	t	c	0.1964	-0.0031	0.0044	0.4858	0.1873	-0.0138	0.0022	4.15e-10		rs215669	a	g	0.6295	0.0043	0.0033	0.1904	0.6024	-0.0149	0.0017	8.94e-18
rs61828641	a	g	0.1089	-0.0003	0.0061	0.9568	0.1092	0.0223	0.003	2.49e-13		rs39654	a	g	0.447	0.0038	0.0032	0.2358	0.4513	-0.0163	0.0017	1.75e-21
rs935166	a	g	0.5077	-0.0166	0.0038	1.55e-05	0.4948	-0.0152	0.0019	8.69e-16		rs4671328	t	g	0.4286	-0.003	0.0032	0.3564	0.4496	0.0214	0.0017	3.42e-36
rs11692326	t	c	0.2288	-0.0046	0.0041	0.2673	0.2302	0.0147	0.0019	1.69e-14		rs10733682	a	g	0.4839	0.0034	0.0032	0.2884	0.4594	0.0148	0.0016	1.76e-19
rs10121187	c	g	0.5143	0.0102	0.0035	0.003166	0.509	0.0102	0.0017	2.02e-09		rs6715936	t	c	0.2245	0.0143	0.0076	0.05955	0.2403	-0.0134	0.0022	1.9e-09
rs3732927	t	c	0.3196	0.0033	0.0037	0.3739	0.2907	0.0099	0.0017	1.13e-08		rs2715423	a	g	0.2878	0.001	0.0036	0.7872	0.2805	-0.0115	0.0019	1.9e-09
rs2612576	a	t	0.2875	-0.0085	0.0039	0.02722	0.2945	-0.0108	0.0019	8.49e-09		rs11128021	a	g	0.1463	0.0033	0.0045	0.4591	0.1615	-0.0181	0.0024	1.63e-14
rs4655141	t	c	0.8352	0.0078	0.0047	0.09468	0.8362	-0.0173	0.0022	6.2e-15		rs1436344	c	g	0.5977	-0.0071	0.0032	0.02617	0.5703	0.0147	0.0017	1.07e-17
rs2281819	a	t	0.2309	-0.0168	0.0041	4.62e-05	0.2293	-0.0154	0.002	2.09e-14		rs9531786	c	g	0.3459	-0.0054	0.0033	0.1062	0.3715	-0.0111	0.0018	4.11e-10
rs61740466	a	g	0.2369	-0.0039	0.0045	0.3904	0.2346	-0.0142	0.0022	2.24e-10		rs10261050	t	c	0.4733	0.0091	0.0032	0.004149	0.4754	0.0113	0.0017	4.53e-11
rs57989773	t	c	0.755	0.0132	0.0046	0.004034	0.7576	-0.0142	0.0023	5.63e-10		rs13107325	t	c	0.07	-0.0314	0.0066	2.15e-06	0.082	0.0468	0.0032	3.81e-47
rs17020497	a	g	0.1338	0.0102	0.0051	0.04571	0.1341	0.014	0.0025	2.04e-08		rs7907470	a	g	0.9227	0.0067	0.006	0.2576	0.9161	-0.0177	0.0031	7.36e-09
rs7568228	c	g	0.528	-0.0096	0.0035	0.005836	0.5401	-0.0104	0.0017	1e-09		rs478707	t	c	0.1897	0.0035	0.0052	0.4978	0.2032	-0.015	0.0024	1.98e-10
rs3796432	t	g	0.3661	0.0007	0.0036	0.8439	0.3672	-0.0113	0.0018	2.21e-10		rs7899106	a	g	0.9525	0.0011	0.0075	0.8812	0.9496	-0.0327	0.0037	1.72e-18
rs1477199	a	g	0.8625	0.0073	0.0051	0.1512	0.8426	-0.0221	0.0023	5.15e-21		rs7512146	t	g	0.5113	0.0013	0.0032	0.684	0.5272	-0.0097	0.0017	1.29e-08
rs10975933	c	g	0.6589	-0.0073	0.0037	0.04712	0.6634	0.0114	0.0018	2.07e-10		rs12939549	a	g	0.5598	0.0021	0.0032	0.5103	0.5572	0.018	0.0016	3.68e-28
rs3923783	a	c	0.1855	-0.0086	0.0046	0.06012	0.1784	-0.0222	0.0022	4.12e-23		rs2196618	a	g	0.2721	-0.0023	0.0036	0.5196	0.2634	-0.0137	0.0019	1.49e-12
rs12642970	c	g	0.4429	-0.0158	0.0039	4.65e-05	0.44	-0.0109	0.0019	1.71e-08		rs10938397	a	g	0.5684	0.0015	0.0032	0.64	0.57	-0.0322	0.0016	2.42e-86
rs1437842	a	g	0.4905	-0.0089	0.0035	0.01083	0.4907	-0.0106	0.0017	8.49e-10		rs12926250	t	g	0.097	0.0028	0.0055	0.6121	0.1051	0.018	0.0028	1.78e-10
rs2273175	t	c	0.6733	-0.0031	0.0037	0.4038	0.6791	-0.0121	0.0018	3.69e-11		rs765125	t	c	0.5876	0.0054	0.0032	0.09535	0.5855	-0.0098	0.0017	1.27e-08
rs35483388	t	c	0.3802	0.0011	0.004	0.7866	0.3794	0.0125	0.002	2.61e-10		rs11538	a	g	0.8059	0.0014	0.004	0.732	0.8284	-0.0138	0.0023	1.09e-09
rs9818122	t	c	0.7921	-0.0208	0.0043	1.12e-06	0.7933	-0.0228	0.002	3.97e-30		rs11150911	a	c	0.2864	0.0011	0.0035	0.7601	0.2848	0.0118	0.0018	3.72e-11
rs17367750	t	c	0.3262	-0.0183	0.0037	7.71e-07	0.3117	-0.0122	0.0018	1.97e-11		rs9458814	t	c	0.7754	0.0034	0.0038	0.3741	0.7708	-0.0112	0.002	2.33e-08
rs9168	a	c	0.2924	-0.0117	0.0038	0.002152	0.2752	-0.0139	0.0019	1.08e-13		rs7802342	t	g	0.7079	0.0139	0.0035	7.54e-05	0.7048	-0.0124	0.0019	6.23e-11
rs13249650	a	t	0.442	0.001	0.0039	0.7869	0.4443	0.011	0.0019	1.02e-08		rs10033843	a	g	0.2094	-0.0081	0.0039	0.03845	0.215	0.014	0.0021	1.07e-11
rs73225274	a	g	0.8672	-0.0049	0.0057	0.382	0.8649	-0.0156	0.0028	2.33e-08		rs7715256	t	g	0.5776	-0.0029	0.0032	0.3637	0.5644	-0.0158	0.0016	3.98e-22
rs66595146	a	c	0.6269	0.0072	0.004	0.0704	0.6291	0.0135	0.002	9.09e-12		rs1126930	c	g	0.0357	0.0207	0.011	0.06006	0.0339	0.0341	0.0053	1e-10
rs930295	a	c	0.1626	0.0125	0.0047	0.007814	0.1548	0.0208	0.0023	2.03e-19		rs6545714	a	g	0.607	0.0048	0.0032	0.1396	0.6112	-0.0194	0.0016	4.01e-32
rs6973656	a	g	0.6043	-0.0148	0.0036	3.18e-05	0.5836	-0.0101	0.0017	6.31e-09		rs9299	t	c	0.6666	-0.005	0.0033	0.1305	0.6447	0.0119	0.0018	1.87e-11
rs650198	t	c	0.722	0.0051	0.0039	0.1934	0.7294	-0.0137	0.0019	6.43e-13		rs12527426	a	g	0.3011	-0.0026	0.0034	0.4514	0.3	0.015	0.0019	5.54e-16
rs7534091	a	g	0.7395	0.0021	0.004	0.5904	0.7182	-0.012	0.0018	6.65e-11		rs6496248	a	t	0.5939	-0.0022	0.0032	0.4999	0.6352	0.0104	0.0018	2.93e-09
rs7161194	a	g	0.3397	0.0037	0.004	0.3576	0.3437	0.019	0.0019	2.23e-24		rs16851483	t	g	0.0643	-0.0038	0.0064	0.5512	0.0717	0.0352	0.0034	4.87e-25
rs7640424	t	c	0.3114	-0.0081	0.0038	0.03257	0.3106	-0.0135	0.0018	1.23e-14		rs11739877	t	c	0.6071	0.0009	0.0032	0.7754	0.6231	0.0116	0.0018	4.01e-11
rs34234296	a	g	0.3924	-0.0141	0.004	0.0003858	0.3876	-0.0145	0.002	2.01e-13		rs34811474	a	g	0.2313	0.0094	0.0048	0.05248	0.2224	-0.0293	0.0023	8.5e-38
rs11115176	t	c	0.7622	0.0037	0.0041	0.359	0.7839	0.0131	0.0019	6.79e-12		rs2707183	t	g	0.5337	0.0015	0.0032	0.6463	0.5321	-0.0093	0.0017	4.89e-08
rs4653017	t	c	0.6774	-0.0043	0.0037	0.2509	0.6679	0.0118	0.0018	1.11e-10		rs355777	c	g	0.4079	-0.0022	0.0032	0.4936	0.3984	0.0151	0.0017	2.13e-18
rs13033310	a	g	0.2528	0.0109	0.0044	0.01351	0.2519	0.0146	0.0022	3.4e-11		rs7975187	a	g	0.798	0.0021	0.0039	0.5924	0.7712	-0.0137	0.0021	3.86e-11
rs6850421	a	g	0.4521	0.0071	0.0039	0.0649	0.4564	0.0113	0.0019	3.66e-09		rs2119753	a	g	0.6044	-0.0074	0.0032	0.02222	0.6229	0.01	0.0017	1e-08
rs12594043	c	g	0.522	0.0051	0.0035	0.1438	0.5205	0.0102	0.0017	1.31e-09		rs76638898	a	g	0.0245	0.024	0.0136	0.07634	0.0234	-0.0376	0.0065	8.15e-09
rs79113395	a	g	0.2648	-0.0141	0.0044	0.001207	0.266	-0.02	0.0022	2.03e-20		rs11525873	t	c	0.9019	0.0027	0.0068	0.6936	0.8995	0.0232	0.0032	2.98e-13
rs77165542	t	c	0.0355	-0.0233	0.0105	0.02657	0.0341	-0.0939	0.0053	1.51e-70		rs264941	a	c	0.4718	0.0093	0.0031	0.003205	0.4679	-0.0124	0.0017	1.84e-13
rs34184235	t	c	0.4443	-0.0125	0.0039	0.001231	0.4353	-0.0115	0.0019	2.14e-09		rs17783165	t	c	0.6636	0.0027	0.0034	0.4245	0.671	-0.0128	0.0017	2.74e-13
rs4906263	c	g	0.6551	0.004	0.0036	0.2772	0.6562	-0.0176	0.0018	8.11e-23		rs9603697	t	c	0.3215	-0.004	0.0034	0.239	0.3184	0.0134	0.0018	1.69e-13
rs10920336	a	g	0.5206	-0.0044	0.0035	0.2064	0.5327	-0.0101	0.0017	4.2e-09		rs1293037	t	c	0.755	0.0015	0.0047	0.7445	0.7544	0.0129	0.0022	5.73e-09
rs7696649	a	g	0.2975	0.0093	0.0038	0.0155	0.278	0.0116	0.0019	4.73e-10		rs11170468	a	c	0.7721	0.0027	0.0037	0.4729	0.7826	0.013	0.0019	1.12e-11
rs3019466	t	c	0.1565	-0.014	0.0048	0.003433	0.1677	-0.0128	0.0024	4.91e-08		rs273512	t	c	0.4092	-0.0035	0.0032	0.2705	0.409	0.0156	0.0018	4.48e-19
rs2275003	a	g	0.479	-0.0082	0.0035	0.01821	0.5007	0.0111	0.0016	9.44e-12		rs8134638	t	c	0.6234	0.0022	0.0042	0.6012	0.6273	-0.0133	0.002	1.57e-11
rs2605603	a	g	0.4829	-0.0102	0.0035	0.003271	0.4812	-0.0103	0.0016	2.04e-10		rs3914628	t	c	0.8398	-0.0026	0.0043	0.5436	0.8593	0.0165	0.0023	6.91e-13
rs28350	a	g	0.1818	0.0034	0.0045	0.4536	0.1717	0.0172	0.0022	1.07e-14		rs6886072	t	c	0.4921	0.0007	0.0032	0.8269	0.4665	-0.01	0.0017	4.13e-09
rs7678054	a	g	0.4703	0.0041	0.0035	0.2416	0.4788	-0.0099	0.0017	4.57e-09		rs6720868	t	c	0.3216	-0.003	0.0034	0.3803	0.3083	0.0154	0.0018	1.82e-17
rs12369179	t	c	0.0915	-0.0038	0.0061	0.5336	0.085	-0.034	0.0031	2.32e-28		rs12922346	c	g	0.2592	-0.0043	0.0037	0.2415	0.2641	0.0133	0.002	1.48e-11
rs3101336	t	c	0.3958	0.0012	0.0035	0.7366	0.3825	-0.0254	0.0016	4.8e-54		rs4988235	a	g	0.6525	-0.0028	0.0035	0.432	0.7206	0.0124	0.0017	7.09e-13
rs6882366	t	c	0.3941	-0.0047	0.0035	0.1857	0.3959	-0.0131	0.0017	4.39e-14		rs11919665	a	t	0.3197	-0.0156	0.0043	0.0003214	0.3249	0.0117	0.002	7.3e-09
rs185350	t	c	0.5006	0.0043	0.0035	0.2228	0.4902	0.0137	0.0016	9.1e-17		rs4307239	a	g	0.5252	0.0031	0.0032	0.3293	0.5361	-0.0115	0.0017	1.47e-11
rs79906980	t	c	0.1596	0.0159	0.0052	0.002384	0.1555	0.0158	0.0026	1.69e-09		rs6656785	a	g	0.6161	-0.0065	0.0033	0.04491	0.6125	-0.0178	0.0016	3.06e-27
rs1965529	a	g	0.7864	0.0071	0.0043	0.1007	0.773	0.0161	0.0022	7.66e-14		rs12602912	t	c	0.2025	-0.0011	0.0039	0.7823	0.212	0.0166	0.002	2.9e-16
rs11030618	t	c	0.5643	0.0038	0.0035	0.2793	0.5786	0.011	0.0017	1.67e-10		rs9599161	t	c	0.6	0.0038	0.0032	0.2404	0.57	0.0098	0.0016	2.32e-09
rs9595908	t	c	0.6277	0.0118	0.0036	0.00102	0.6427	0.0154	0.0017	3.73e-20		rs10811868	a	g	0.3374	-0.005	0.0034	0.1336	0.32	-0.01	0.0018	3.18e-08
rs6512302	c	g	0.743	0.0054	0.004	0.1853	0.7391	0.0134	0.002	1.52e-11		rs1958898	c	g	0.2324	0.0051	0.0038	0.1743	0.2098	-0.0146	0.0021	4.23e-12
rs4482463	a	c	0.9225	-0.0097	0.0066	0.1414	0.917	-0.031	0.0031	4.85e-23		rs11902450	t	c	0.0992	-0.0085	0.0053	0.1101	0.1052	0.0167	0.0027	1.06e-09
rs13186194	t	c	0.62	-0.0194	0.0036	5.54e-08	0.6169	0.01	0.0017	2.2e-09		rs2238799	a	g	0.6077	0.0056	0.0032	0.08488	0.6187	0.0102	0.0018	8.65e-09
rs6265	t	c	0.1881	-0.0091	0.0045	0.04145	0.1836	-0.0413	0.0021	7.4e-89		rs4303732	t	c	0.5952	-0.0158	0.0032	7.25e-07	0.6137	0.0169	0.0017	1.26e-22
rs73985439	a	c	0.6925	-0.0162	0.0042	9.89e-05	0.6914	-0.0131	0.0021	1.84e-10		rs2066295	a	g	0.7629	-0.0149	0.0037	5.88e-05	0.7577	0.0142	0.002	2.29e-12
rs339991	a	g	0.4278	-0.0101	0.0035	0.004285	0.4201	-0.0125	0.0017	3.51e-13		rs214249	t	g	0.6241	0.0011	0.0033	0.7379	0.6071	0.0138	0.0017	2.72e-15
rs7774	a	c	0.3098	0.0104	0.0042	0.01303	0.3197	0.0128	0.0021	4.22e-10		rs2108719	a	g	0.7401	-0.0004	0.0036	0.9195	0.727	0.0107	0.0019	2.28e-08
rs8181823	a	c	0.2376	-0.006	0.0041	0.141	0.2344	-0.0125	0.002	4.36e-10		rs7172627	a	g	0.526	0.0032	0.0032	0.315	0.523	-0.0114	0.0017	1.81e-11
rs12150665	t	c	0.5911	0.0087	0.0035	0.01311	0.5931	0.0168	0.0016	1.74e-24		rs35408866	a	g	0.135	-0.0088	0.006	0.1403	0.1339	0.0159	0.0028	1.5e-08
rs12364470	t	g	0.8351	-0.0055	0.0047	0.2386	0.8535	-0.0187	0.0022	2.18e-17		rs112646560	t	c	0.2176	-0.0118	0.005	0.01679	0.2119	0.018	0.0023	1.29e-14
rs10961649	t	c	0.3227	0.0091	0.0037	0.01455	0.3238	0.0104	0.0018	1.51e-08		rs1048637	t	g	0.5356	-0.0041	0.0032	0.2008	0.5474	-0.0094	0.0017	2.94e-08
rs7760482	a	g	0.6308	-0.0005	0.0036	0.8916	0.6159	-0.0102	0.0018	6.25e-09		rs1409818	t	c	0.1024	-0.0038	0.0052	0.4681	0.1074	0.0195	0.0028	2.59e-12
rs1700082	c	g	0.6535	0.0026	0.0037	0.4841	0.659	0.0094	0.0017	3.38e-08		rs9320823	t	c	0.376	0.014	0.0033	1.82e-05	0.4118	-0.0165	0.0017	2.07e-21
rs10168563	a	g	0.7012	0.0087	0.0038	0.02172	0.7031	0.0126	0.0018	9.33e-12		rs194809	a	g	0.1883	-0.003	0.004	0.455	0.1871	0.0126	0.0022	4.86e-09
rs6950388	a	g	0.7954	0.0104	0.0048	0.02948	0.7782	0.0135	0.0022	1.59e-09		rs768023	a	g	0.6065	-0.0096	0.0032	0.00309	0.6033	0.0161	0.0016	1.13e-22
rs10829164	t	c	0.1389	-0.0026	0.005	0.6092	0.1468	0.0151	0.0024	2.37e-10		rs1006317	t	g	0.1329	0.0078	0.0047	0.1012	0.1268	0.016	0.0026	3.75e-10
rs7631156	a	g	0.3173	0.0013	0.0037	0.7302	0.3091	0.0215	0.0018	3.33e-32		rs11105839	a	t	0.3809	-0.0014	0.0033	0.6597	0.3729	-0.0113	0.0017	1.25e-11
rs2875762	c	g	0.2442	0.0106	0.0041	0.009837	0.252	0.0129	0.002	1.07e-10		rs1884897	a	g	0.3599	-0.0019	0.0033	0.569	0.3747	-0.0184	0.0017	2.7e-28
rs77432547	a	g	0.7159	-0.0173	0.0043	4.79e-05	0.7229	-0.017	0.0021	1.44e-15		rs56211164	a	g	0.24	-0.0045	0.0048	0.3417	0.2395	-0.0128	0.0022	8.9e-09
rs6808814	t	c	0.7464	0.0045	0.004	0.2632	0.7335	0.0118	0.0019	1.31e-09		rs7944782	t	g	0.5014	-0.0018	0.0032	0.5644	0.5016	-0.0144	0.0017	3.61e-17
rs1624134	c	g	0.3974	0.0058	0.0036	0.1056	0.3925	0.01	0.0017	6.51e-09		rs17681451	a	g	0.0786	0.002	0.0059	0.7277	0.0762	-0.0225	0.0031	7.37e-13
rs7025938	c	g	0.6836	-0.0138	0.0037	0.0002181	0.6798	-0.0162	0.0018	1.47e-19		rs12652212	a	g	0.589	0.0021	0.0032	0.5021	0.5611	-0.0131	0.0016	1.63e-15
rs2436728	a	g	0.4192	0.0124	0.0035	0.0003295	0.4073	0.0189	0.0017	1.97e-29		rs72757415	t	g	0.2174	0.0094	0.005	0.05887	0.2123	-0.0159	0.0023	1.34e-11
rs852056	t	c	0.2417	0.0064	0.004	0.1151	0.2538	0.0123	0.0019	2.15e-10		rs274628	a	c	0.3711	-0.0106	0.0033	0.001123	0.3366	-0.0102	0.0018	1.36e-08
rs45486197	a	g	0.066	0.0138	0.0078	0.07617	0.0635	0.0279	0.004	1.8e-12		rs13047416	c	g	0.6028	0.0006	0.0033	0.8646	0.6263	0.0152	0.0018	6.93e-18
rs2051559	t	c	0.8674	-0.0289	0.0051	1.97e-08	0.8588	-0.0167	0.0025	3.78e-11		rs9478496	t	c	0.8196	0.0041	0.0042	0.3209	0.8453	-0.0157	0.0023	8.17e-12
rs10742752	t	c	0.3883	0.0043	0.0036	0.2235	0.3761	-0.0123	0.0017	1.2e-13		rs11246136	a	c	0.1092	0.0033	0.0054	0.5453	0.1021	-0.0167	0.003	2.03e-08
rs4740383	a	g	0.4062	0.009	0.0036	0.01217	0.4185	0.0131	0.0018	7.03e-14		rs10741329	a	g	0.681	0.0022	0.0034	0.5252	0.6944	0.0115	0.0018	3.91e-10
rs6804842	a	g	0.4258	-0.0033	0.0035	0.3486	0.4301	-0.0141	0.0016	7.57e-18		rs11655587	t	c	0.3603	0.0036	0.0042	0.4005	0.3572	-0.021	0.002	6.87e-26
rs11066188	a	g	0.4093	-0.0024	0.0035	0.5023	0.3762	-0.0114	0.0016	3.05e-12		rs10864728	a	g	0.3862	-0.0114	0.0042	0.006091	0.3978	0.011	0.0019	1.2e-08
rs2907948	a	g	0.2461	-0.011	0.004	0.006484	0.244	-0.0145	0.0019	1.95e-14		rs7070670	t	c	0.3272	0.0065	0.0044	0.1352	0.3228	-0.0126	0.0021	7.14e-10
rs17405603	a	t	0.6929	-0.007	0.0039	0.07004	0.7062	-0.0125	0.0019	4.43e-11		rs6443750	t	c	0.208	0.0011	0.0041	0.7954	0.1994	-0.0152	0.0021	7.25e-13
rs6696828	c	g	0.302	0.0062	0.0038	0.1015	0.2976	0.012	0.0018	6.42e-11		rs7588437	a	g	0.3557	0.0011	0.0033	0.7449	0.3664	-0.0165	0.0017	2.32e-22
rs6909685	t	c	0.3261	-0.0019	0.0037	0.6176	0.3295	-0.0149	0.0018	2.78e-16		rs2074314	t	c	0.6384	-0.0027	0.0033	0.4024	0.6356	0.0105	0.0017	1.37e-09
rs215669	a	g	0.6158	-0.0048	0.0036	0.1844	0.6024	-0.0149	0.0017	8.94e-18		rs6921533	t	c	0.2914	-0.0045	0.0035	0.1946	0.2933	0.0104	0.0018	1.37e-08
rs39654	a	g	0.4558	-0.0037	0.0035	0.2907	0.4513	-0.0163	0.0017	1.75e-21		rs1383592	a	g	0.201	0.0024	0.0039	0.5347	0.212	0.0122	0.0021	4.92e-09
rs4671328	t	g	0.4485	0.013	0.0035	0.0002104	0.4496	0.0214	0.0017	3.42e-36		rs2439823	a	g	0.4642	0.0138	0.0032	1.33e-05	0.4514	-0.0165	0.0017	6.51e-22
rs10733682	a	g	0.4732	-0.0027	0.0035	0.4471	0.4594	0.0148	0.0016	1.76e-19		rs147568678	t	c	0.7604	0.0026	0.0048	0.5928	0.7684	0.0134	0.0023	3.42e-09
rs6715936	t	c	0.245	0.0003	0.0119	0.9831	0.2403	-0.0134	0.0022	1.9e-09		rs2984618	t	g	0.3966	-0.0069	0.0032	0.03172	0.4408	0.0165	0.0016	3.8e-24
rs2715423	a	g	0.2846	-0.0067	0.0039	0.08179	0.2805	-0.0115	0.0019	1.9e-09		rs12914623	c	g	0.267	0.0045	0.0036	0.2145	0.2722	-0.0159	0.0019	2e-16
rs11128021	a	g	0.1532	-0.0131	0.0048	0.006441	0.1615	-0.0181	0.0024	1.63e-14		rs7599312	a	g	0.2829	-0.0003	0.0035	0.935	0.2737	-0.0182	0.0018	1.52e-23
rs1436344	c	g	0.5841	0.005	0.0035	0.1556	0.5703	0.0147	0.0017	1.07e-17		rs56151256	a	c	0.7503	-0.0143	0.0047	0.002289	0.7555	0.0166	0.0022	6.19e-14
rs9531786	c	g	0.3588	-0.0069	0.0036	0.05753	0.3715	-0.0111	0.0018	4.11e-10		rs1750307	a	t	0.3613	-0.0125	0.0033	0.0001438	0.3655	0.0129	0.0018	2.78e-13
rs10261050	t	c	0.4682	0.0014	0.0035	0.6826	0.4754	0.0113	0.0017	4.53e-11		rs2289379	t	c	0.4166	-0.0009	0.0033	0.7715	0.3917	-0.0137	0.0018	7.02e-15
rs7907470	a	g	0.9213	-0.0194	0.0065	0.002735	0.9161	-0.0177	0.0031	7.36e-09		rs1522569	t	g	0.8188	0.003	0.0041	0.4619	0.8183	0.0141	0.0022	1.6e-10
rs478707	t	c	0.1898	0.007	0.0049	0.1525	0.2032	-0.015	0.0024	1.98e-10		rs962796	t	c	0.2001	-0.0106	0.0039	0.006969	0.1937	0.014	0.0021	1.88e-11
rs7899106	a	g	0.95	-0.0147	0.008	0.06522	0.9496	-0.0327	0.0037	1.72e-18		rs1356506	t	c	0.606	-0.0096	0.0032	0.002932	0.6287	0.0137	0.0018	8.39e-15
rs7512146	t	g	0.5051	-0.0005	0.0035	0.8842	0.5272	-0.0097	0.0017	1.29e-08		rs1492767	t	c	0.5069	-0.0029	0.0032	0.3593	0.4681	0.0095	0.0016	3.55e-09
rs12939549	a	g	0.5615	0.0005	0.0035	0.8797	0.5572	0.018	0.0016	3.68e-28		rs2064044	a	c	0.7893	-0.0005	0.0039	0.9051	0.8062	-0.0123	0.0021	1.02e-08
rs2196618	a	g	0.2645	0.0022	0.004	0.5814	0.2634	-0.0137	0.0019	1.49e-12		rs2744974	t	c	0.3247	-0.0072	0.0034	0.03227	0.3239	0.0261	0.0017	1.28e-51
rs10938397	a	g	0.567	-0.0101	0.0035	0.004345	0.57	-0.0322	0.0016	2.42e-86		rs56161855	a	t	0.8671	0.0053	0.006	0.3742	0.8678	-0.0233	0.0028	1.41e-16
rs12926250	t	g	0.1046	0.0107	0.0057	0.05997	0.1051	0.018	0.0028	1.78e-10		rs17066856	t	c	0.9142	0.0112	0.0058	0.05319	0.8915	0.035	0.0027	7.1e-38
rs765125	t	c	0.5934	-0.0116	0.0036	0.001106	0.5855	-0.0098	0.0017	1.27e-08		rs11921432	t	c	0.8911	0.0051	0.0052	0.32	0.8906	-0.0189	0.0027	5.38e-12
rs11538	a	g	0.8263	-0.0012	0.0046	0.7911	0.8284	-0.0138	0.0023	1.09e-09		rs13021737	a	g	0.1693	-0.0086	0.0042	0.03932	0.1567	-0.0578	0.0021	2.89e-161
rs11150911	a	c	0.2796	-0.0017	0.0039	0.6619	0.2848	0.0118	0.0018	3.72e-11		rs13174863	a	g	0.854	0.0013	0.0046	0.7793	0.8542	-0.0197	0.0023	1.94e-17
rs9458814	t	c	0.7621	-0.009	0.0041	0.02746	0.7708	-0.0112	0.002	2.33e-08		rs12868881	a	t	0.4272	-0.0017	0.0032	0.5983	0.4066	0.0138	0.0017	1.4e-15
rs7802342	t	g	0.7108	-0.0014	0.0039	0.7172	0.7048	-0.0124	0.0019	6.23e-11		rs10761785	t	g	0.5117	0.0162	0.0042	0.0001218	0.5136	-0.0133	0.0016	3.47e-16
rs10033843	a	g	0.2017	0.0225	0.0044	2.38e-07	0.215	0.014	0.0021	1.07e-11		rs9951619	t	g	0.2415	-0.0087	0.0037	0.0185	0.2239	-0.0152	0.0019	2.33e-15
rs7715256	t	g	0.5728	0.0025	0.0035	0.4835	0.5644	-0.0158	0.0016	3.98e-22		rs2283093	t	c	0.2081	-0.0052	0.0039	0.1794	0.1949	0.0121	0.0021	1.1e-08
rs1126930	c	g	0.0358	0.0159	0.0103	0.124	0.0339	0.0341	0.0053	1e-10		rs197374	t	c	0.3964	-0.0127	0.0032	8.29e-05	0.4027	0.0141	0.0017	3.16e-16
rs6545714	a	g	0.6033	-0.0042	0.0035	0.2346	0.6112	-0.0194	0.0016	4.01e-32		rs6607337	t	c	0.2924	0.0049	0.0035	0.1531	0.2978	-0.0124	0.0019	2.55e-11
rs9299	t	c	0.6574	0.0032	0.0037	0.3865	0.6447	0.0119	0.0018	1.87e-11		rs4812405	a	c	0.0712	-0.0046	0.0066	0.4858	0.0763	-0.0202	0.0033	1.28e-09
rs12527426	a	g	0.2863	0.0108	0.0038	0.004773	0.3	0.015	0.0019	5.54e-16		rs12628891	t	c	0.3249	-0.0008	0.0034	0.8253	0.3186	-0.0115	0.0019	5.85e-10
rs6496248	a	t	0.6239	0.005	0.0036	0.1625	0.6352	0.0104	0.0018	2.93e-09		rs150215901	a	t	0.0431	0.0092	0.0102	0.3639	0.0414	-0.0275	0.0049	1.54e-08
rs16851483	t	g	0.0659	0.0213	0.007	0.002381	0.0717	0.0352	0.0034	4.87e-25		rs61983990	a	g	0.0825	-0.0161	0.0074	0.03031	0.0802	0.0198	0.0035	1.91e-08
rs11739877	t	c	0.6203	0.0017	0.0036	0.645	0.6231	0.0116	0.0018	4.01e-11		rs12692596	t	c	0.3621	-0.0035	0.0033	0.2877	0.3618	0.012	0.0017	1.03e-12
rs34811474	a	g	0.2312	-0.0249	0.0045	4.48e-08	0.2224	-0.0293	0.0023	8.5e-38		rs217669	t	c	0.7287	0.0081	0.0046	0.0768	0.7224	-0.0172	0.0021	6.27e-16
rs2707183	t	g	0.5326	-0.0164	0.0035	2.53e-06	0.5321	-0.0093	0.0017	4.89e-08		rs7616009	a	g	0.1434	-0.0041	0.0046	0.3706	0.1595	-0.0157	0.0024	4.33e-11
rs355777	c	g	0.4086	0.0037	0.0035	0.2943	0.3984	0.0151	0.0017	2.13e-18		rs10842240	c	g	0.1236	-0.0004	0.0048	0.9388	0.1256	0.0195	0.0025	1.21e-14
rs7975187	a	g	0.7883	-0.0061	0.0043	0.1506	0.7712	-0.0137	0.0021	3.86e-11		rs7730004	t	c	0.6504	-0.001	0.0033	0.7681	0.6614	0.0139	0.0018	1.46e-14
rs2119753	a	g	0.6086	0.0018	0.0036	0.6103	0.6229	0.01	0.0017	1e-08		rs73213484	a	t	0.859	-0.0051	0.0058	0.3868	0.8565	0.0208	0.0027	2.04e-14
rs76638898	a	g	0.0244	-0.0101	0.0128	0.4278	0.0234	-0.0376	0.0065	8.15e-09		rs10145749	t	c	0.146	-0.007	0.0058	0.2223	0.1549	0.0161	0.0026	8.33e-10
rs11525873	t	c	0.9021	0.0021	0.0065	0.7459	0.8995	0.0232	0.0032	2.98e-13		rs1999433	t	c	0.4494	0.0049	0.0032	0.1217	0.4403	-0.0107	0.0017	2.9e-10
rs264941	a	c	0.4676	-0.0152	0.0035	1.19e-05	0.4679	-0.0124	0.0017	1.84e-13		rs2365389	t	c	0.4135	-0.0006	0.0032	0.8392	0.3999	-0.0168	0.0016	6.49e-25
rs17783165	t	c	0.6805	-0.0042	0.0037	0.2596	0.671	-0.0128	0.0017	2.74e-13		rs459552	a	t	0.7483	0.0098	0.0038	0.009631	0.7747	-0.0133	0.0019	8.36e-12
rs9603697	t	c	0.3277	0.0041	0.0037	0.2624	0.3184	0.0134	0.0018	1.69e-13		rs11772246	t	c	0.8106	-0.0023	0.004	0.5627	0.8234	0.0145	0.0022	3.69e-11
rs1293037	t	c	0.7552	0.0065	0.0045	0.1464	0.7544	0.0129	0.0022	5.73e-09		rs13245051	a	g	0.4386	-0.0127	0.0032	6.35e-05	0.4557	0.015	0.0017	1.12e-18
rs11170468	a	c	0.7664	-0.001	0.0041	0.8084	0.7826	0.013	0.0019	1.12e-11		rs6922607	a	g	0.7996	0.0017	0.004	0.675	0.808	-0.013	0.0022	1.85e-09
rs273512	t	c	0.4053	0.0178	0.0036	5.89e-07	0.409	0.0156	0.0018	4.48e-19		rs7903146	t	c	0.2724	0.0022	0.0036	0.5461	0.2787	-0.0178	0.0018	1.67e-23
rs8134638	t	c	0.6245	-0.0166	0.004	2.72e-05	0.6273	-0.0133	0.002	1.57e-11		rs9522183	t	g	0.5609	-0.0012	0.0041	0.7712	0.5492	-0.0135	0.0019	2.1e-12
rs3914628	t	c	0.852	0.016	0.0049	0.001137	0.8593	0.0165	0.0023	6.91e-13		rs7171864	a	g	0.6672	-0.0108	0.0034	0.001284	0.6935	0.0132	0.0017	2.6e-14
rs6886072	t	c	0.4751	-0.0063	0.0035	0.07055	0.4665	-0.01	0.0017	4.13e-09		rs13298487	t	c	0.6096	-0.0027	0.0043	0.5302	0.6076	0.0115	0.002	1.43e-08
rs6720868	t	c	0.3175	0.0045	0.0037	0.2295	0.3083	0.0154	0.0018	1.82e-17		rs6493498	t	c	0.4303	-0.0063	0.0032	0.04971	0.4465	0.0137	0.0016	4.84e-17
rs12922346	c	g	0.2659	-0.0005	0.004	0.8922	0.2641	0.0133	0.002	1.48e-11		rs900144	t	c	0.5607	-0.0026	0.0032	0.4149	0.5784	0.0148	0.0017	1.53e-18
rs4988235	a	g	0.7292	0.0108	0.0041	0.008522	0.7206	0.0124	0.0017	7.09e-13		rs7561278	t	c	0.7743	0.0023	0.0039	0.5604	0.7668	0.0169	0.0021	4.89e-16
rs11919665	a	t	0.3202	-0.0082	0.0041	0.04477	0.3249	0.0117	0.002	7.3e-09		rs1492014	t	c	0.5707	-0.003	0.0032	0.3488	0.5674	-0.0171	0.0017	1.44e-23
rs4307239	a	g	0.5374	-0.0029	0.0035	0.4026	0.5361	-0.0115	0.0017	1.47e-11		rs10779751	a	g	0.2748	0.0015	0.0035	0.6737	0.2787	0.0131	0.0018	2.66e-13
rs6656785	a	g	0.6083	0.0087	0.0035	0.01418	0.6125	-0.0178	0.0016	3.06e-27		rs12628051	t	c	0.6461	-0.0054	0.0033	0.103	0.6407	0.0161	0.0018	2.9e-19
rs12602912	t	c	0.1975	0.0185	0.0044	2.16e-05	0.212	0.0166	0.002	2.9e-16		rs657452	a	g	0.3967	-0.0098	0.0032	0.002418	0.4042	0.0188	0.0016	3.17e-30
rs9599161	t	c	0.5909	0.011	0.0035	0.001849	0.57	0.0098	0.0016	2.32e-09		rs4900714	t	g	0.4975	-0.0046	0.0031	0.14	0.4776	0.015	0.0017	1e-18
rs10811868	a	g	0.336	0.0081	0.0037	0.02861	0.32	-0.01	0.0018	3.18e-08		rs11078883	c	g	0.6636	-0.0052	0.0034	0.1175	0.654	-0.0126	0.0018	1.3e-12
rs1958898	c	g	0.21	-0.0071	0.0043	0.09813	0.2098	-0.0146	0.0021	4.23e-12		rs12765914	t	c	0.0891	-0.0089	0.0056	0.1111	0.0801	0.0226	0.0031	1.96e-13
rs11902450	t	c	0.105	0.0144	0.0057	0.01096	0.1052	0.0167	0.0027	1.06e-09		rs7206790	c	g	0.5319	-0.0029	0.0033	0.3837	0.5232	-0.0606	0.0017	1.01e-290
rs2238799	a	g	0.6124	0.0082	0.0036	0.02367	0.6187	0.0102	0.0018	8.65e-09		rs17405819	t	c	0.6971	0.0096	0.0034	0.004835	0.6845	0.0211	0.0018	6.04e-33
rs2066295	a	g	0.7706	0.0175	0.0041	2.35e-05	0.7577	0.0142	0.002	2.29e-12		rs4286488	a	g	0.7528	0.0015	0.0037	0.6924	0.7608	0.0121	0.002	1.7e-09
rs214249	t	g	0.6068	0.0115	0.0036	0.001301	0.6071	0.0138	0.0017	2.72e-15		rs1799923	a	g	0.1176	-0.0069	0.0049	0.1585	0.1117	-0.0224	0.0026	1.12e-17
rs2108719	a	g	0.7403	0.0045	0.004	0.253	0.727	0.0107	0.0019	2.28e-08		rs10169594	t	c	0.6269	0.0052	0.0033	0.113	0.6475	-0.012	0.0018	1.34e-11
rs7172627	a	g	0.533	-0.0067	0.0035	0.05532	0.523	-0.0114	0.0017	1.81e-11		rs9888533	t	c	0.5391	-0.0029	0.0042	0.4886	0.5302	0.0125	0.0019	1.38e-10
rs35408866	a	g	0.1356	0.0133	0.0056	0.01795	0.1339	0.0159	0.0028	1.5e-08		rs4986044	t	c	0.4647	0.0022	0.0032	0.4923	0.455	-0.0177	0.0016	1.27e-27
rs112646560	t	c	0.2176	0.0105	0.0047	0.0244	0.2119	0.018	0.0023	1.29e-14		rs6500208	a	g	0.217	0.0024	0.0038	0.5332	0.2021	0.0146	0.002	3.21e-13
rs1048637	t	g	0.5473	-0.0034	0.0035	0.3355	0.5474	-0.0094	0.0017	2.94e-08		rs4256980	c	g	0.3456	0.001	0.0033	0.7537	0.3305	-0.0187	0.0017	8.63e-29
rs1409818	t	c	0.1012	-0.0078	0.0058	0.1794	0.1074	0.0195	0.0028	2.59e-12		rs10185199	a	g	0.2819	0.0077	0.0037	0.03898	0.286	-0.0143	0.002	3.18e-13
rs9320823	t	c	0.3951	-0.0148	0.0036	3.05e-05	0.4118	-0.0165	0.0017	2.07e-21		rs4864201	t	c	0.3406	-0.0012	0.0033	0.7141	0.3471	0.0137	0.0017	4.3e-16
rs194809	a	g	0.1928	0.0087	0.0044	0.04834	0.1871	0.0126	0.0022	4.86e-09		rs17814208	a	g	0.7627	-0.0022	0.0037	0.5543	0.7575	-0.0129	0.002	7.24e-11
rs768023	a	g	0.6261	0.0041	0.0036	0.2534	0.6033	0.0161	0.0016	1.13e-22		rs9294260	a	g	0.4848	-0.0108	0.0032	0.000671	0.4689	0.014	0.0016	8.16e-18
rs1006317	t	g	0.1285	-0.0021	0.0052	0.6865	0.1268	0.016	0.0026	3.75e-10		rs6893539	a	c	0.7063	-0.0017	0.0035	0.6201	0.6981	-0.0122	0.0019	6.17e-11
rs11105839	a	t	0.3686	-0.0085	0.0037	0.02003	0.3729	-0.0113	0.0017	1.25e-11		rs2357760	a	g	0.6572	-0.0077	0.0033	0.01988	0.6735	0.0143	0.0017	2.11e-16
rs1884897	a	g	0.3706	-0.0046	0.0036	0.2041	0.3747	-0.0184	0.0017	2.7e-28		rs2342892	t	g	0.4822	0.0035	0.0032	0.264	0.4855	0.0126	0.0017	1.33e-13
rs56211164	a	g	0.2401	-0.0013	0.0045	0.7652	0.2395	-0.0128	0.0022	8.9e-09		rs7138803	a	g	0.396	0.0029	0.0032	0.3673	0.387	0.0297	0.0017	3.1e-71
rs7944782	t	g	0.4902	-0.0047	0.0035	0.1841	0.5016	-0.0144	0.0017	3.61e-17		rs942066	a	g	0.3659	0.0081	0.0041	0.04772	0.373	-0.0202	0.002	2.36e-24
rs17681451	a	g	0.0806	-0.0243	0.0064	0.0001428	0.0762	-0.0225	0.0031	7.37e-13		rs12286929	a	g	0.4577	0.0063	0.0032	0.04638	0.5007	-0.0177	0.0016	1.93e-27
rs12652212	a	g	0.5807	-0.0111	0.0035	0.001554	0.5611	-0.0131	0.0016	1.63e-15		rs9375702	t	c	0.6823	0.0087	0.0034	0.009795	0.6785	-0.0106	0.0018	5.52e-09
rs72757415	t	g	0.2174	-0.0154	0.0047	0.001009	0.2123	-0.0159	0.0023	1.34e-11		rs17149254	t	c	0.1936	0.0141	0.0054	0.009828	0.2051	0.0238	0.0023	2.99e-25
rs274628	a	c	0.3486	-0.0095	0.0036	0.008757	0.3366	-0.0102	0.0018	1.36e-08		rs7144011	t	g	0.2263	0.0031	0.0038	0.4156	0.2334	0.0263	0.002	2.37e-40
rs13047416	c	g	0.6214	0.001	0.0036	0.787	0.6263	0.0152	0.0018	6.93e-18		rs17724992	a	g	0.7377	-0.0038	0.0036	0.2904	0.7197	0.0172	0.0018	5.23e-21
rs9478496	t	c	0.8334	-0.0072	0.0047	0.1261	0.8453	-0.0157	0.0023	8.17e-12		rs805412	a	g	0.4357	0.005	0.0032	0.1175	0.4337	-0.0098	0.0017	1.14e-08
rs11246136	a	c	0.1039	0.0034	0.0059	0.5696	0.1021	-0.0167	0.003	2.03e-08		rs10962550	c	g	0.1916	-0.0047	0.0041	0.2453	0.1756	0.0186	0.0022	5.68e-17
rs10741329	a	g	0.6877	0.0107	0.0038	0.004291	0.6944	0.0115	0.0018	3.91e-10		rs7893571	t	g	0.6725	-0.0033	0.0034	0.3359	0.6736	0.0125	0.0018	5.83e-12
rs11655587	t	c	0.3603	-0.0129	0.004	0.001342	0.3572	-0.021	0.002	6.87e-26		rs8065172	a	g	0.2423	-0.0076	0.0037	0.04071	0.2383	-0.0124	0.002	5.29e-10
rs10864728	a	g	0.3866	0.0129	0.0039	0.00102	0.3978	0.011	0.0019	1.2e-08		rs2513999	a	g	0.1523	0.0046	0.0057	0.4149	0.1593	-0.0154	0.0026	3.07e-09
rs7070670	t	c	0.3272	-0.0091	0.0041	0.02715	0.3228	-0.0126	0.0021	7.14e-10		rs9992189	c	g	0.5991	0.0075	0.0032	0.01971	0.6083	-0.0097	0.0017	2.04e-08
rs6443750	t	c	0.1945	-0.0088	0.0045	0.05126	0.1994	-0.0152	0.0021	7.25e-13		rs59302296	a	t	0.1021	0.0036	0.0067	0.5931	0.0991	0.0217	0.0032	9.12e-12
rs7588437	a	g	0.3639	-0.0051	0.0036	0.1543	0.3664	-0.0165	0.0017	2.32e-22		rs13296413	t	c	0.3566	-0.0008	0.0033	0.8086	0.3811	-0.0148	0.0017	2.49e-17
rs2074314	t	c	0.6429	0.0032	0.0037	0.3862	0.6356	0.0105	0.0017	1.37e-09		rs7206608	c	g	0.6759	0.0082	0.0034	0.01564	0.6751	-0.013	0.0018	1.2e-12
rs6921533	t	c	0.2878	0.0052	0.0038	0.1775	0.2933	0.0104	0.0018	1.37e-08		rs2400414	t	c	0.3616	0.0016	0.0033	0.6196	0.3461	-0.0126	0.0018	5.52e-13
rs1383592	a	g	0.2033	0.0039	0.0043	0.3619	0.212	0.0122	0.0021	4.92e-09		rs1168	t	c	0.4867	0.0036	0.0032	0.2643	0.3167	0.006	0.0042	0.1531
rs2439823	a	g	0.4546	-0.0102	0.0035	0.003468	0.4514	-0.0165	0.0017	6.51e-22		rs1088	a	g	0.2097	0.0058	0.0039	0.1344	0	-0.0387	0.0067	7.64e-09
rs147568678	t	c	0.7601	0.0045	0.0045	0.3176	0.7684	0.0134	0.0023	3.42e-09
rs2984618	t	g	0.4136	0.0038	0.0035	0.2819	0.4408	0.0165	0.0016	3.8e-24
rs12914623	c	g	0.2662	-0.0129	0.004	0.001136	0.2722	-0.0159	0.0019	2e-16
rs7599312	a	g	0.2689	-0.0077	0.0039	0.05145	0.2737	-0.0182	0.0018	1.52e-23
rs1750307	a	t	0.3617	0.0029	0.0036	0.4175	0.3655	0.0129	0.0018	2.78e-13
rs2289379	t	c	0.3986	0.001	0.0036	0.7761	0.3917	-0.0137	0.0018	7.02e-15
rs1522569	t	g	0.8175	0.0066	0.0045	0.1463	0.8183	0.0141	0.0022	1.6e-10
rs962796	t	c	0.2007	-0.0012	0.0043	0.7822	0.1937	0.014	0.0021	1.88e-11
rs1356506	t	c	0.628	0.0089	0.0036	0.01283	0.6287	0.0137	0.0018	8.39e-15
rs1492767	t	c	0.5041	0.0076	0.0035	0.02903	0.4681	0.0095	0.0016	3.55e-09
rs2064044	a	c	0.8022	0.006	0.0044	0.1726	0.8062	-0.0123	0.0021	1.02e-08
rs2744974	t	c	0.3257	0.0167	0.0037	7.75e-06	0.3239	0.0261	0.0017	1.28e-51
rs56161855	a	t	0.8673	-0.0098	0.0057	0.0824	0.8678	-0.0233	0.0028	1.41e-16
rs17066856	t	c	0.9081	0.0034	0.006	0.5732	0.8915	0.035	0.0027	7.1e-38
rs11921432	t	c	0.8856	-0.0029	0.0055	0.5977	0.8906	-0.0189	0.0027	5.38e-12
rs13021737	a	g	0.1713	-0.0198	0.0046	1.81e-05	0.1567	-0.0578	0.0021	2.89e-161
rs13174863	a	g	0.8493	-0.0021	0.0049	0.6642	0.8542	-0.0197	0.0023	1.94e-17
rs12868881	a	t	0.4244	0.0009	0.0035	0.7939	0.4066	0.0138	0.0017	1.4e-15
rs10761785	t	g	0.5119	-0.0113	0.004	0.005032	0.5136	-0.0133	0.0016	3.47e-16
rs9951619	t	g	0.2324	0.007	0.0041	0.08921	0.2239	-0.0152	0.0019	2.33e-15
rs2283093	t	c	0.2041	0.0106	0.0043	0.01339	0.1949	0.0121	0.0021	1.1e-08
rs197374	t	c	0.3824	0.0232	0.0036	6.81e-11	0.4027	0.0141	0.0017	3.16e-16
rs6607337	t	c	0.297	-0.0079	0.0038	0.03712	0.2978	-0.0124	0.0019	2.55e-11
rs4812405	a	c	0.0772	0.0064	0.0066	0.3302	0.0763	-0.0202	0.0033	1.28e-09
rs12628891	t	c	0.3206	0.0054	0.0038	0.1505	0.3186	-0.0115	0.0019	5.85e-10
rs150215901	a	t	0.0431	-0.0039	0.0096	0.6803	0.0414	-0.0275	0.0049	1.54e-08
rs61983990	a	g	0.0827	0.0147	0.007	0.03543	0.0802	0.0198	0.0035	1.91e-08
rs12692596	t	c	0.3703	0.0119	0.0036	0.0009339	0.3618	0.012	0.0017	1.03e-12
rs217669	t	c	0.7285	-0.0185	0.0043	1.94e-05	0.7224	-0.0172	0.0021	6.27e-16
rs7616009	a	g	0.1513	-0.0071	0.0049	0.1449	0.1595	-0.0157	0.0024	4.33e-11
rs10842240	c	g	0.1177	0.0106	0.0054	0.04905	0.1256	0.0195	0.0025	1.21e-14
rs7730004	t	c	0.6746	0.0056	0.0037	0.1302	0.6614	0.0139	0.0018	1.46e-14
rs73213484	a	t	0.859	0.0079	0.0055	0.154	0.8565	0.0208	0.0027	2.04e-14
rs10145749	t	c	0.1458	0.0072	0.0054	0.1854	0.1549	0.0161	0.0026	8.33e-10
rs1999433	t	c	0.4468	-0.0023	0.0035	0.504	0.4403	-0.0107	0.0017	2.9e-10
rs2365389	t	c	0.4092	-0.0063	0.0036	0.07445	0.3999	-0.0168	0.0016	6.49e-25
rs459552	a	t	0.77	-0.0119	0.0042	0.00443	0.7747	-0.0133	0.0019	8.36e-12
rs11772246	t	c	0.8174	0.0046	0.0045	0.3002	0.8234	0.0145	0.0022	3.69e-11
rs13245051	a	g	0.4418	0.0057	0.0035	0.1007	0.4557	0.015	0.0017	1.12e-18
rs6922607	a	g	0.8075	0.0024	0.0044	0.5861	0.808	-0.013	0.0022	1.85e-09
rs7903146	t	c	0.2904	-0.0008	0.0038	0.8448	0.2787	-0.0178	0.0018	1.67e-23
rs9522183	t	g	0.561	-0.0085	0.0039	0.02901	0.5492	-0.0135	0.0019	2.1e-12
rs7171864	a	g	0.6621	0.008	0.0037	0.02969	0.6935	0.0132	0.0017	2.6e-14
rs13298487	t	c	0.6098	0.0076	0.0041	0.0644	0.6076	0.0115	0.002	1.43e-08
rs6493498	t	c	0.4562	0.0113	0.0035	0.0012	0.4465	0.0137	0.0016	4.84e-17
rs900144	t	c	0.5671	0.0105	0.0035	0.002763	0.5784	0.0148	0.0017	1.53e-18
rs7561278	t	c	0.7774	0.002	0.0042	0.6374	0.7668	0.0169	0.0021	4.89e-16
rs1492014	t	c	0.5663	-0.0193	0.0035	3.35e-08	0.5674	-0.0171	0.0017	1.44e-23
rs10779751	a	g	0.2708	0.0072	0.0039	0.06464	0.2787	0.0131	0.0018	2.66e-13
rs12628051	t	c	0.6539	-0.0048	0.0037	0.1908	0.6407	0.0161	0.0018	2.9e-19
rs657452	a	g	0.3897	-0.0073	0.0036	0.04142	0.4042	0.0188	0.0016	3.17e-30
rs4900714	t	g	0.4947	0.0038	0.0035	0.2686	0.4776	0.015	0.0017	1e-18
rs11078883	c	g	0.6522	-0.0027	0.0036	0.453	0.654	-0.0126	0.0018	1.3e-12
rs12765914	t	c	0.084	0.024	0.0063	0.0001298	0.0801	0.0226	0.0031	1.96e-13
rs7206790	c	g	0.5335	-0.0016	0.0036	0.6602	0.5232	-0.0606	0.0017	1.01e-290
rs17405819	t	c	0.7022	-0.0099	0.0038	0.009828	0.6845	0.0211	0.0018	6.04e-33
rs4286488	a	g	0.7627	0.009	0.0041	0.02873	0.7608	0.0121	0.002	1.7e-09
rs1799923	a	g	0.1134	-0.0093	0.0055	0.09027	0.1117	-0.0224	0.0026	1.12e-17
rs10169594	t	c	0.6371	-0.0173	0.0036	1.81e-06	0.6475	-0.012	0.0018	1.34e-11
rs9888533	t	c	0.5389	-0.0034	0.0039	0.3792	0.5302	0.0125	0.0019	1.38e-10
rs4986044	t	c	0.4555	-0.0129	0.0035	0.0002423	0.455	-0.0177	0.0016	1.27e-27
rs6500208	a	g	0.2081	0.0086	0.0043	0.0449	0.2021	0.0146	0.002	3.21e-13
rs4256980	c	g	0.3479	-0.0002	0.0036	0.9477	0.3305	-0.0187	0.0017	8.63e-29
rs10185199	a	g	0.2829	-0.0131	0.004	0.001001	0.286	-0.0143	0.002	3.18e-13
rs4864201	t	c	0.3473	0.0046	0.0036	0.2096	0.3471	0.0137	0.0017	4.3e-16
rs17814208	a	g	0.7566	-0.0107	0.0041	0.008175	0.7575	-0.0129	0.002	7.24e-11
rs9294260	a	g	0.478	0.0003	0.0035	0.9226	0.4689	0.014	0.0016	8.16e-18
rs6893539	a	c	0.707	0.0051	0.0038	0.1835	0.6981	-0.0122	0.0019	6.17e-11
rs2357760	a	g	0.6787	0.0105	0.0037	0.004769	0.6735	0.0143	0.0017	2.11e-16
rs2342892	t	g	0.4834	0.0007	0.0035	0.8399	0.4855	0.0126	0.0017	1.33e-13
rs7138803	a	g	0.3704	0.0029	0.0036	0.4259	0.387	0.0297	0.0017	3.1e-71
rs942066	a	g	0.366	-0.0027	0.0039	0.4841	0.373	-0.0202	0.002	2.36e-24
rs12286929	a	g	0.4736	-0.0094	0.0035	0.006833	0.5007	-0.0177	0.0016	1.93e-27
rs9375702	t	c	0.691	-0.0111	0.0038	0.003295	0.6785	-0.0106	0.0018	5.52e-09
rs17149254	t	c	0.1938	-0.0069	0.0052	0.1829	0.2051	0.0238	0.0023	2.99e-25
rs7144011	t	g	0.221	-0.0101	0.0042	0.01567	0.2334	0.0263	0.002	2.37e-40
rs17724992	a	g	0.7332	0.0035	0.004	0.3745	0.7197	0.0172	0.0018	5.23e-21
rs805412	a	g	0.4175	0.0083	0.0035	0.01779	0.4337	-0.0098	0.0017	1.14e-08
rs10962550	c	g	0.1827	0.0091	0.0045	0.04285	0.1756	0.0186	0.0022	5.68e-17
rs7893571	t	g	0.6655	0.0131	0.0037	0.0003975	0.6736	0.0125	0.0018	5.83e-12
rs8065172	a	g	0.2388	-0.0077	0.0041	0.06012	0.2383	-0.0124	0.002	5.29e-10
rs2513999	a	g	0.1527	0.0039	0.0053	0.4638	0.1593	-0.0154	0.0026	3.07e-09
rs9992189	c	g	0.5993	-0.0052	0.0035	0.1382	0.6083	-0.0097	0.0017	2.04e-08
rs59302296	a	t	0.102	0.0102	0.0063	0.1087	0.0991	0.0217	0.0032	9.12e-12
rs13296413	t	c	0.3799	0.007	0.0036	0.04853	0.3811	-0.0148	0.0017	2.49e-17
rs7206608	c	g	0.6791	-0.0165	0.0037	9.97e-06	0.6751	-0.013	0.0018	1.2e-12
rs2400414	t	c	0.3674	-0.0075	0.0036	0.03611	0.3461	-0.0126	0.0018	5.52e-13
rs1168	t	c	0.4586	0.0089	0.0035	0.0106	0.3167	0.006	0.0042	0.1531
rs1088	a	g	0.2093	0.0029	0.0042	0.4872	0	-0.0387	0.0067	7.64e-09
Instruments significantly assoicated (P<5e-8 ) with any of LST, MVPA and BMI were considered. EA: effect allele; OA: other allele; EAF: effect allele frequency; beta: effect size estimate: se: standard error; P: P-value；
BMI: body mass index; LST, Leisure screen time; MVPA, Moderate-to-vigorous intensity physical activity during leisure time.
